# Supplementary material for: ﻿The first checklist of fungi known for Honduras: revealing taxonomic, geographical, and functional trends
Source: MycoKeys. 2025 Dec 5;126:93–117. doi: 10.3897/mycokeys.126.169230 (PMC12701356; doi:10.3897/mycokeys.126.169230)
Supplement: Supplementary material 1 — Complete checklist of fungi for Honduras [file mycokeys-126-093-s001.xlsx]

## Sheet: Sheet 1 - modified_checklist
taxid	kingdom	phylum	class	order	family	genus	species	species_epithet	species_short	scientificName	currentName	identifiedBy	recordedBy	recordNumber	year	country	department	locality details	source	notes
5296	Fungi	Basidiomycota	Pucciniomycetes	Pucciniales	Pucciniaceae	Puccinia	Puccinia anodae	anodae	P. anodae	Puccinia anodae	Puccinia anodae		Hjalmarson, J. A.	354	1852	Honduras	Gracias a Dios		Mycoportal
168915	Fungi	Ascomycota	Lecanoromycetes	Peltigerales	Collemataceae	Leptogium	Leptogium cyanescens	cyanescens	L. cyanescens	Leptogium cyanescens	Leptogium cyanescens		Hjalmarson, J. A.		1852	Honduras	Lempira		Mycoportal
129110	Fungi	Ascomycota	Lecanoromycetes	Peltigerales	Lobariaceae	Pseudocyphellaria	Pseudocyphellaria clathrata	clathrata	P. clathrata	Pseudocyphellaria clathrata	Pseudocyphellaria clathrata		Hjalmarson, J. A.		1853	Honduras			Mycoportal
168915	Fungi	Ascomycota	Lecanoromycetes	Peltigerales	Collemataceae	Leptogium	Leptogium sp.	sp.	Leptogium sp.	Leptogium	Leptogium sp.		Hjalmarson, J. A.		1853	Honduras			Mycoportal
114778	Fungi	Basidiomycota	Agaricomycetes	Polyporales	Polyporaceae	Hexagonia	Hexagonia favoloides	favoloides	H. favoloides	Hexagonia favoloides	Hexagonia favoloides		Peck, C. H.		1883	Honduras			IndexFungorum
5324	Fungi	Basidiomycota	Agaricomycetes	Polyporales	Polyporaceae	Trametes	Trametes maxima	maxima	T. maxima	Trametes maxima	Trametes maxima		Willson, P.	670	1903	Honduras	Atlántida	along Tela River	Mycoportal
5644	Fungi	Basidiomycota	Agaricomycetes	Russulales	Stereaceae	Stereum	Stereum ostrea	ostrea	S. ostrea	Stereum ostrea	Stereum ostrea		Willson, P.	671	1903	Honduras	Atlántida	Tela River near Puerto Siena	Mycoportal
2268961	Fungi	Basidiomycota	Agaricomycetes	Polyporales	Polyporaceae	Datronia	Datronia brunneoleuca	brunneoleuca	D. brunneoleuca	Datronia brunneoleuca	Datronia brunneoleuca		Willson, P.	631	1903	Honduras	Choluteca	Shire of Lagoona Sicluiada	Mycoportal
2607957	Fungi	Basidiomycota	Agaricomycetes	Agaricales	Omphalotaceae	Collybiopsis	Collybiopsis polygramma	polygramma	C. polygramma	Gymnopus polygrammus	Collybiopsis polygramma		Willson, P.	641	1903	Honduras	Choluteca	Shore of Laguona Quemosa	Mycoportal
5333	Fungi	Basidiomycota	Agaricomycetes	Agaricales	Schizophyllaceae	Schizophyllum	Schizophyllum commune	commune	S. commune	Schizophyllum commune	Schizophyllum commune	Cooke, W. B.	Willson, P.	11	1903	Honduras	Colón		Mycoportal
5644	Fungi	Basidiomycota	Agaricomycetes	Russulales	Stereaceae	Stereum	Stereum versicolor	versicolor	S. versicolor	Stereum versicolor	Stereum versicolor		Willson, P.	180	1903	Honduras	Cortés	near Point Triunfo, Puerto Seina	Mycoportal
5314	Fungi	Basidiomycota	Agaricomycetes	Polyporales	Polyporaceae	Ganoderma	Ganoderma nitidum	nitidum	G. nitidum	Ganoderma nitidum	Ganoderma nitidum		Willson, P.	448	1903	Honduras	Intibucá	Along Rio Esperanza, Punta Suina	Mycoportal
5314	Fungi	Basidiomycota	Agaricomycetes	Polyporales	Polyporaceae	Ganoderma	Ganoderma nitidum	nitidum	G. nitidum	Ganoderma nitidum	Ganoderma nitidum		Willson, P.	607	1903	Honduras	Intibucá	Forest along Rio Esperanza, Puerto Sierra	Mycoportal
255207	Fungi	Basidiomycota	Agaricomycetes	Polyporales	Polyporaceae	Favolus	Favolus tenuiculus	tenuiculus	F. tenuiculus	Polyporus tenuiculus	Favolus tenuiculus		Willson, P.	590	1903	Honduras			Mycoportal
5357	Fungi	Basidiomycota	Agaricomycetes	Polyporales	Polyporaceae	Lentinus	Lentinus copulatus	copulatus	L. copulatus	Geopetalum copulatum	Lentinus copulatus		Willson, P.	585	1903	Honduras			Mycoportal
5357	Fungi	Basidiomycota	Agaricomycetes	Polyporales	Polyporaceae	Lentinus	Lentinus crinitus	crinitus	L. crinitus	Panus crinitus	Lentinus crinitus		Willson, P.	591	1903	Honduras			Mycoportal
2963425	Fungi	Basidiomycota	Agaricomycetes	Polyporales	Fomitopsidaceae	Ranadivia	Ranadivia modesta	modesta	R. modesta	Trametes modesta	Ranadivia modesta		Willson, P.		1903	Honduras		along Highland Creek, Puerto	Mycoportal
40451	Fungi	Basidiomycota	Agaricomycetes	Hymenochaetales	Hymenochaetales family incertae sedis	Nigrohirschioporus	Nigrohirschioporus sector	sector	N. sector	Trichaptum sector	Nigrohirschioporus sector		Willson, P.	291	1903	Honduras		Haridams	Mycoportal
37991	Fungi	Ascomycota	Sordariomycetes	Xylariales	Xylariaceae	Xylaria	Xylaria telfairii	telfairii	X. telfairii	Xylaria telfairii	Xylaria telfairii	Lloyd, C. G.	Willson, P.		1903	Honduras		Highland Creek along	Mycoportal
5333	Fungi	Basidiomycota	Agaricomycetes	Agaricales	Schizophyllaceae	Schizophyllum	Schizophyllum commune	commune	S. commune	Schizophyllum commune	Schizophyllum commune	Cooke, W. B.	Willson, P.	489	1903	Honduras		Highland Creek, Puerto Sierra	Mycoportal
5333	Fungi	Basidiomycota	Agaricomycetes	Agaricales	Schizophyllaceae	Schizophyllum	Schizophyllum commune	commune	S. commune	Schizophyllum commune	Schizophyllum commune	Cooke, W. B.		566	1903	Honduras			Mycoportal
5644	Fungi	Basidiomycota	Agaricomycetes	Russulales	Stereaceae	Stereum	Stereum ostrea	ostrea	S. ostrea	Stereum ostrea	Stereum ostrea		Willson, P.	138	1903	Honduras			Mycoportal
5324	Fungi	Basidiomycota	Agaricomycetes	Polyporales	Polyporaceae	Trametes	Trametes polyzona	polyzona	T. polyzona	Coriolopsis polyzona	Trametes polyzona		Willson, P.	505	1903	Honduras			Mycoportal
5324	Fungi	Basidiomycota	Agaricomycetes	Polyporales	Polyporaceae	Trametes	Trametes maxima	maxima	T. maxima	Trametes maxima	Trametes maxima		Willson, P.		1903	Honduras			Mycoportal
5357	Fungi	Basidiomycota	Agaricomycetes	Polyporales	Polyporaceae	Lentinus	Lentinus scleropus	scleropus	L. scleropus	Pleurotus hirtus	Lentinus scleropus		Willson, P.	643	1903	Honduras			Mycoportal
5357	Fungi	Basidiomycota	Agaricomycetes	Polyporales	Polyporaceae	Lentinus	Lentinus arcularius	arcularius	L. arcularius	Hexagonia hondurensis	Lentinus arcularius		Willson, P.	640	1903	Honduras			Mycoportal
5357	Fungi	Basidiomycota	Agaricomycetes	Polyporales	Polyporaceae	Lentinus	Lentinus berteroi	berteroi	L. berteroi	Lentinus bertieri	Lentinus berteroi		Willson, P.		1903	Honduras			Mycoportal
5357	Fungi	Basidiomycota	Agaricomycetes	Polyporales	Polyporaceae	Lentinus	Lentinus berteroi	berteroi	L. berteroi	Lentinus bertieri	Lentinus berteroi		Willson, P.		1903	Honduras			Mycoportal
5357	Fungi	Basidiomycota	Agaricomycetes	Polyporales	Polyporaceae	Lentinus	Lentinus concavus	concavus	L. concavus	Lentinus concavus	Lentinus concavus		Willson, P.		1903	Honduras			Mycoportal
5357	Fungi	Basidiomycota	Agaricomycetes	Polyporales	Polyporaceae	Lentinus	Lentinus velutinus	velutinus	L. velutinus	Lentinus velutinus	Lentinus velutinus		Willson, P.		1903	Honduras			Mycoportal
38807	Fungi	Basidiomycota	Agaricomycetes	Polyporales	Panaceae	Panus	Panus strigellus	strigellus	P. strigellus	Lentinus strigosus	Panus strigellus		Willson, P.		1903	Honduras			Mycoportal
40443	Fungi	Basidiomycota	Agaricomycetes	Gloeophyllales	Gloeophyllaceae	Gloeophyllum	Gloeophyllum striatum	striatum	G. striatum	Gloeophyllum striatum	Gloeophyllum striatum		Willson, P.		1903	Honduras			Mycoportal
40473	Fungi	Basidiomycota	Agaricomycetes	Hymenochaetales	Hymenochaetaceae	Phylloporia	Phylloporia chrysites	chrysites	P. chrysites	Polyporus wilsonii	Phylloporia chrysites		Willson, P.	438	1903	Honduras			Mycoportal
90311	Fungi	Basidiomycota	Agaricomycetes	Polyporales	Cerrenaceae	Cerrena	Cerrena hydnoides	hydnoides	C. hydnoides	Hexagonia hydnoides	Cerrena hydnoides		Willson, P.	139	1903	Honduras			Mycoportal
93827	Fungi	Basidiomycota	Agaricomycetes	Agaricales	Omphalotaceae	Gymnopus	Gymnopus montagnei	montagnei	G. montagnei	Caripia montagnei	Gymnopus montagnei		Willson, P.		1903	Honduras			Mycoportal
196301	Fungi	Basidiomycota	Agaricomycetes	Polyporales	Polyporaceae	Pseudofavolus	Pseudofavolus tenuis	tenuis	P. tenuis	Hexagonia tenuis	Pseudofavolus tenuis		Willson, P.	4	1903	Honduras			Mycoportal
40473	Fungi	Basidiomycota	Agaricomycetes	Hymenochaetales	Hymenochaetaceae	Phylloporia	Phylloporia chrysites	chrysites	P. chrysites	Inonotus wilsonii	Phylloporia chrysites		Willson, P.	438	1903	Honduras	Valle	Puerto Sierra	Mycoportal
241720	Fungi	Basidiomycota	Agaricomycetes	Agaricales	Tricholomataceae	Nothopanus	Nothopanus eugrammus	eugrammus	N. eugrammus	Nothopanus eugrammus	Nothopanus eugrammus		Willson, P.	705	1903	Honduras	Valle	Puerto Sierra	Mycoportal
196301	Fungi	Basidiomycota	Agaricomycetes	Polyporales	Polyporaceae	Pseudofavolus	Pseudofavolus tenuis	tenuis	P. tenuis	Hexagonia tenuis	Pseudofavolus tenuis		Willson, P.		1903	Honduras	Valle	Rio Esperanza, Puerto Sierra	Mycoportal
196301	Fungi	Basidiomycota	Agaricomycetes	Polyporales	Polyporaceae	Pseudofavolus	Pseudofavolus tenuis	tenuis	P. tenuis	Hexagonia tenuis	Pseudofavolus tenuis		Willson, P.		1903	Honduras	Valle	Rio Esperanza, Puerto Sierra	Mycoportal
5324	Fungi	Basidiomycota	Agaricomycetes	Polyporales	Polyporaceae	Trametes	Trametes marianna	marianna	T. marianna	Trametes marianna	Trametes marianna		Willson, P.	202	1903	Honduras	Valle		Mycoportal
2268961	Fungi	Basidiomycota	Agaricomycetes	Polyporales	Polyporaceae	Datronia	Datronia brunneoleuca	brunneoleuca	D. brunneoleuca	Datronia brunneoleuca	Datronia brunneoleuca		Willson, P.	201	1903	Honduras	Valle		Mycoportal
5357	Fungi	Basidiomycota	Agaricomycetes	Polyporales	Polyporaceae	Lentinus	Lentinus arcularius	arcularius	L. arcularius	Hexagonia hondurensis	Lentinus arcularius				1904	Honduras			IndexFungorum
40473	Fungi	Basidiomycota	Agaricomycetes	Hymenochaetales	Hymenochaetaceae	Phylloporia	Phylloporia chrysites	chrysites	P. chrysites	Inonotus wilsonii	Phylloporia chrysites				1904	Honduras			IndexFungorum
65356	Chromista	Oomycota	Oomycota class incertae sedis	Albuginales	Albuginaceae	Albugo	Albugo ipomoeae-panduratae	ipomoeae-panduratae	A. ipomoeae-panduratae	Albugo ipomoeae-panduratae	Albugo ipomoeae-panduratae	Stevenson, J. A.	Kellerman, W. A.		1905	Honduras	Cortés		Mycoportal
81053	Fungi	Basidiomycota	Agaricomycetes	Polyporales	Meripilaceae	Rigidoporus	Rigidoporus microporus	microporus	R. microporus	Rigidoporus microporus	Rigidoporus microporus		Peck, M. E.		1906	Honduras	Islas de la Bahía	Near Punta Gorda	Mycoportal
175855	Fungi	Basidiomycota	Agaricomycetes	Hymenochaetales	Hymenochaetaceae	Fuscoporia	Fuscoporia undulata	undulata	F. undulata	Fomitiporia undulata	Fuscoporia undulata		Peck, M. E.		1906	Honduras			Mycoportal
5314	Fungi	Basidiomycota	Agaricomycetes	Polyporales	Polyporaceae	Ganoderma	Ganoderma amazonense	amazonense	G. amazonense	Ganoderma amazonense	Ganoderma amazonense		Peck, M. E.		1906	Honduras			Mycoportal
5314	Fungi	Basidiomycota	Agaricomycetes	Polyporales	Polyporaceae	Ganoderma	Ganoderma nitidum	nitidum	G. nitidum	Ganoderma nitidum	Ganoderma nitidum		Peck, M. E.		1906	Honduras			Mycoportal
5314	Fungi	Basidiomycota	Agaricomycetes	Polyporales	Polyporaceae	Ganoderma	Ganoderma nitidum	nitidum	G. nitidum	Ganoderma nitidum	Ganoderma nitidum		Peck, M. E.		1906	Honduras			Mycoportal
5314	Fungi	Basidiomycota	Agaricomycetes	Polyporales	Polyporaceae	Ganoderma	Ganoderma nitidum	nitidum	G. nitidum	Ganoderma nitidum	Ganoderma nitidum		Peck, M. E.		1906	Honduras			Mycoportal
5314	Fungi	Basidiomycota	Agaricomycetes	Polyporales	Polyporaceae	Ganoderma	Ganoderma oerstedii	oerstedii	G. oerstedii	Ganoderma oerstedii	Ganoderma oerstedii		Peck, M. E.		1906	Honduras			Mycoportal
5314	Fungi	Basidiomycota	Agaricomycetes	Polyporales	Polyporaceae	Ganoderma	Ganoderma stipitatum	stipitatum	G. stipitatum	Ganoderma stipitatum	Ganoderma stipitatum		Peck, M. E.		1906	Honduras			Mycoportal
5352	Fungi	Basidiomycota	Agaricomycetes	Agaricales	Omphalotaceae	Lentinula	Lentinula boryana	boryana	L. boryana	Lentinula boryana	Lentinula boryana		Peck, M. E.	176	1906	Honduras			Mycoportal
34448	Fungi	Basidiomycota	Agaricomycetes	Agaricales	Marasmiaceae	Marasmius	Marasmius haematocephalus	haematocephalus	M. haematocephalus	Marasmius haematocephalus	Marasmius haematocephalus		Peck, M. E.		1906	Honduras			Mycoportal
40470	Fungi	Basidiomycota	Agaricomycetes	Hymenochaetales	Hymenochaetaceae	Phellinus	Phellinus gilvus	gilvus	P. gilvus	Fuscoporia gilva	Phellinus gilvus		Peck, M. E.		1906	Honduras			Mycoportal
47424	Fungi	Basidiomycota	Agaricomycetes	Agaricales	Physalacriaceae	Armillaria	Armillaria mellea	mellea	A. mellea	Armillaria mellea	Armillaria mellea		Peck, M. E.	474	1906	Honduras			Mycoportal
50989	Fungi	Basidiomycota	Agaricomycetes	Hymenochaetales	Rickenellaceae	Rickenella	Rickenella fibula	fibula	R. fibula	Rickenella fibula	Rickenella fibula		Peck, M. E.		1906	Honduras			Mycoportal
81053	Fungi	Basidiomycota	Agaricomycetes	Polyporales	Meripilaceae	Rigidoporus	Rigidoporus microporus	microporus	R. microporus	Rigidoporus microporus	Rigidoporus microporus		Peck, M. E.		1906	Honduras			Mycoportal
139379	Fungi	Basidiomycota	Agaricomycetes	Hymenochaetales	Hymenochaetaceae	Hymenochaete	Hymenochaete iodina	iodina	H. iodina	Cyclomyces iodinus	Hymenochaete iodina		Peck, M. E.		1906	Honduras			Mycoportal
139379	Fungi	Basidiomycota	Agaricomycetes	Hymenochaetales	Hymenochaetaceae	Hymenochaete	Hymenochaete damicornis	damicornis	H. damicornis	Hymenochaete damicornis	Hymenochaete damicornis		Peck, M. E.		1906	Honduras			Mycoportal
1929757	Fungi	Basidiomycota	Agaricomycetes	Agaricales	Physalacriaceae	Desarmillaria	Desarmillaria tabescens	tabescens	D. tabescens	Armillaria tabescens	Desarmillaria tabescens		Peck, M. E.		1906	Honduras			Mycoportal
5644	Fungi	Basidiomycota	Agaricomycetes	Russulales	Stereaceae	Stereum	Stereum ostrea	ostrea	S. ostrea	Stereum ostrea	Stereum ostrea		Peck, M. E.		1906	Honduras			Mycoportal
5644	Fungi	Basidiomycota	Agaricomycetes	Russulales	Stereaceae	Stereum	Stereum ostrea	ostrea	S. ostrea	Stereum ostrea	Stereum ostrea		Peck, M. E.		1906	Honduras			Mycoportal
34448	Fungi	Basidiomycota	Agaricomycetes	Agaricales	Marasmiaceae	Marasmius	Marasmius berteroi	berteroi	M. berteroi	Marasmius berteroi	Marasmius berteroi		Peck, M. E.		1906	Honduras			Mycoportal
34448	Fungi	Basidiomycota	Agaricomycetes	Agaricales	Marasmiaceae	Marasmius	Marasmius berteroi	berteroi	M. berteroi	Marasmius berteroi	Marasmius berteroi		Peck, M. E.		1906	Honduras			Mycoportal
34448	Fungi	Basidiomycota	Agaricomycetes	Agaricales	Marasmiaceae	Marasmius	Marasmius synodicus	synodicus	M. synodicus	Marasmius synodicus	Marasmius synodicus		Peck, M. E.		1906	Honduras			Mycoportal
40463	Fungi	Basidiomycota	Agaricomycetes	Russulales	Peniophoraceae	Peniophora	Peniophora aurantiaca	aurantiaca	P. aurantiaca	Peniophora aurantiaca	Peniophora aurantiaca	aurantiaca	Peck, M. E.		1906	Honduras			Mycoportal
40463	Fungi	Basidiomycota	Agaricomycetes	Russulales	Peniophoraceae	Peniophora	Peniophora aurantiaca	aurantiaca	P. aurantiaca	Peniophora aurantiaca	Peniophora aurantiaca		Peck, M. E.		1906	Honduras			Mycoportal
40470	Fungi	Basidiomycota	Agaricomycetes	Hymenochaetales	Hymenochaetaceae	Phellinus	Phellinus nilgheriensis	nilgheriensis	P. nilgheriensis	Phellinus nilgheriensis	Phellinus nilgheriensis		Peck, M. E.		1906	Honduras			Mycoportal
40473	Fungi	Basidiomycota	Agaricomycetes	Hymenochaetales	Hymenochaetaceae	Phylloporia	Phylloporia pectinata	pectinata	P. pectinata	Phylloporia pectinata	Phylloporia pectinata		Peck, M. E.		1906	Honduras			Mycoportal
103391	Fungi	Basidiomycota	Agaricomycetes	Polyporales	Podoscyphaceae	Podoscypha	Podoscypha nitidula	nitidula	P. nitidula	Stereum surinamense	Podoscypha nitidula	Burt, E. A.	Peck, M. E.		1906	Honduras			Mycoportal
104351	Fungi	Basidiomycota	Agaricomycetes	Agaricales	Crepidotaceae	Crepidotus	Crepidotus fumosifolius	fumosifolius	C. fumosifolius	Melanotus fumosofolius	Crepidotus fumosifolius		Peck, M. E.		1906	Honduras			Mycoportal
2607957	Fungi	Basidiomycota	Agaricomycetes	Agaricales	Omphalotaceae	Collybiopsis	Collybiopsis stenophylla	stenophylla	C. stenophylla	Marasmius stenophyllus	Collybiopsis stenophylla		Peck, M. E.		1906	Honduras			Mycoportal
90311	Fungi	Basidiomycota	Agaricomycetes	Polyporales	Cerrenaceae	Cerrena	Cerrena hydnoides	hydnoides	C. hydnoides	Hexagonia hydnoides	Cerrena hydnoides		Peck, M. E.		1906	Honduras			Mycoportal
90311	Fungi	Basidiomycota	Agaricomycetes	Polyporales	Cerrenaceae	Cerrena	Cerrena hydnoides	hydnoides	C. hydnoides	Hexagonia hydnoides	Cerrena hydnoides		Peck, M. E.		1906	Honduras			Mycoportal
93827	Fungi	Basidiomycota	Agaricomycetes	Agaricales	Omphalotaceae	Gymnopus	Gymnopus montagnei	montagnei	G. montagnei	Caripia montagnei	Gymnopus montagnei		Peck, M. E.		1906	Honduras			Mycoportal
114778	Fungi	Basidiomycota	Agaricomycetes	Polyporales	Polyporaceae	Hexagonia	Hexagonia sp.	sp.	Hexagonia sp.	Hexagonia	Hexagonia sp.		Peck, M. E.		1906	Honduras			Mycoportal
114778	Fungi	Basidiomycota	Agaricomycetes	Polyporales	Polyporaceae	Hexagonia	Hexagonia sp.	sp.	Hexagonia sp.	Hexagonia	Hexagonia sp.		Peck, M. E.		1906	Honduras			Mycoportal
114823	Fungi	Basidiomycota	Agaricomycetes	Polyporales	Phanerochaetaceae	Hapalopilus	Hapalopilus sp.	sp.	Hapalopilus sp.	Hapalopilus	Hapalopilus sp.		Peck, M. E.		1906	Honduras			Mycoportal
182043	Fungi	Basidiomycota	Agaricomycetes	Agaricales	Omphalotaceae	Anthracophyllum	Anthracophyllum viticola	viticola	A. viticola	Anthracophyllum viticola	Anthracophyllum viticola		Peck, M. E.		1906	Honduras			Mycoportal
205774	Fungi	Basidiomycota	Agaricomycetes	Russulales	Lachnocladiaceae	Lachnocladium	Lachnocladium sp.	sp.	Lachnocladium sp.	Lachnocladium	Lachnocladium sp.		Peck, M. E.	MEP-C1484	1906	Honduras			Mycoportal
1755788	Fungi	Basidiomycota	Agaricomycetes	Hymenochaetales	Nigrofomitaceae	Nigrofomes	Nigrofomes melanoporus	melanoporus	N. melanoporus	Nigrofomes melanoporus	Nigrofomes melanoporus		Peck, M. E.		1906	Honduras			Mycoportal
1871912	Fungi	Basidiomycota	Agaricomycetes	Polyporales	Polyporaceae	Picipes	Picipes dictyopus	dictyopus	P. dictyopus	Polyporus diabolicus	Picipes dictyopus	Murrill, W. A.	Peck, M. E.		1906	Honduras			Mycoportal
2831953	Fungi	Basidiomycota	Agaricomycetes	Polyporales	Irpicaceae	Vitreoporus	Vitreoporus dichrous	dichrous	V. dichrous	Gloeoporus candidus	Vitreoporus dichrous		Peck, M. E.		1907	Honduras			Mycoportal
83257	Fungi	Basidiomycota	Agaricomycetes	Polyporales	Polyporales family incertae sedis	Diplomitoporus	Diplomitoporus hondurensis	hondurensis	D. hondurensis	Poria hondurensis	Diplomitoporus hondurensis				1907	Honduras			Mycoportal
5314	Fungi	Basidiomycota	Agaricomycetes	Polyporales	Polyporaceae	Ganoderma	Ganoderma nitidum	nitidum	G. nitidum	Ganoderma nitidum	Ganoderma nitidum		Peck, M. E.		1907	Honduras			Mycoportal
5314	Fungi	Basidiomycota	Agaricomycetes	Polyporales	Polyporaceae	Ganoderma	Ganoderma stipitatum	stipitatum	G. stipitatum	Ganoderma stipitatum	Ganoderma stipitatum		Peck, M. E.		1907	Honduras			Mycoportal
5637	Fungi	Basidiomycota	Agaricomycetes	Polyporales	Polyporaceae	Polyporus	Polyporus leprieurii	leprieurii	P. leprieurii	Polyporus leprieurii	Polyporus leprieurii		Peck, M. E.		1907	Honduras			Mycoportal
81053	Fungi	Basidiomycota	Agaricomycetes	Polyporales	Meripilaceae	Rigidoporus	Rigidoporus lineatus	lineatus	R. lineatus	Rigidoporus lineatus	Rigidoporus lineatus		Peck, M. E.		1907	Honduras			Mycoportal
81053	Fungi	Basidiomycota	Agaricomycetes	Polyporales	Meripilaceae	Rigidoporus	Rigidoporus lineatus	lineatus	R. lineatus	Rigidoporus lineatus	Rigidoporus lineatus		Peck, M. E.		1907	Honduras			Mycoportal
81053	Fungi	Basidiomycota	Agaricomycetes	Polyporales	Meripilaceae	Rigidoporus	Rigidoporus microporus	microporus	R. microporus	Rigidoporus microporus	Rigidoporus microporus		Peck, M. E.		1907	Honduras			Mycoportal
139379	Fungi	Basidiomycota	Agaricomycetes	Hymenochaetales	Hymenochaetaceae	Hymenochaete	Hymenochaete luteobadia	luteobadia	H. luteobadia	Hymenochaete luteobadia	Hymenochaete luteobadia		Peck, M. E.		1907	Honduras			Mycoportal
5644	Fungi	Basidiomycota	Agaricomycetes	Russulales	Stereaceae	Stereum	Stereum ostrea	ostrea	S. ostrea	Stereum ostrea	Stereum ostrea		Peck, M. E.		1907	Honduras			Mycoportal
40473	Fungi	Basidiomycota	Agaricomycetes	Hymenochaetales	Hymenochaetaceae	Phylloporia	Phylloporia pectinata	pectinata	P. pectinata	Phylloporia pectinata	Phylloporia pectinata		Peck, M. E.		1907	Honduras			Mycoportal
1	Fungi	Basidiomycota	Agaricomycetes	Trechisporales	Hydnodontaceae	Cristelloporia	Cristelloporia rutilantiformis	rutilantiformis	C. rutilantiformis	Murrilloporus rutilantiformis	Cristelloporia rutilantiformis		Peck, M. E.		1907	Honduras			Mycoportal
40436	Fungi	Basidiomycota	Agaricomycetes	Polyporales	Fomitopsidaceae	Daedalea	Daedalea dochmia	dochmia	D. dochmia	Fomitopsis dochmia	Daedalea dochmia		Peck, M. E.		1907	Honduras			Mycoportal
40451	Fungi	Basidiomycota	Agaricomycetes	Hymenochaetales	Hymenochaetales family incertae sedis	Trichaptum	Trichaptum versatile	versatile	T. versatile	Trichaptum versatile	Trichaptum versatile	Murrill, W. A.	Peck, M. E.	USDA1442	1907	Honduras			Mycoportal
83251	Fungi	Basidiomycota	Agaricomycetes	Polyporales	Incrustoporiaceae	Skeletocutis	Skeletocutis albomarginata	albomarginata	S. albomarginata	Pyrofomes albomarginatus	Skeletocutis albomarginata	Murrill, W. A.	Peck, M. E.		1907	Honduras			Mycoportal
196301	Fungi	Basidiomycota	Agaricomycetes	Polyporales	Polyporaceae	Pseudofavolus	Pseudofavolus tenuis	tenuis	P. tenuis	Hexagonia tenuis	Pseudofavolus tenuis		Peck, M. E.		1907	Honduras			Mycoportal
417231	Fungi	Basidiomycota	Agaricomycetes	Gloeophyllales	Gloeophyllaceae	Osmoporus	Osmoporus mexicanus	mexicanus	O. mexicanus	Gloeophyllum mexicanum	Osmoporus mexicanus		Peck, M. E.		1907	Honduras			Mycoportal
1755788	Fungi	Basidiomycota	Agaricomycetes	Hymenochaetales	Nigrofomitaceae	Nigrofomes	Nigrofomes melanoporus	melanoporus	N. melanoporus	Nigrofomes melanoporus	Nigrofomes melanoporus		Peck, M. E.		1907	Honduras			Mycoportal
2268961	Fungi	Basidiomycota	Agaricomycetes	Polyporales	Polyporaceae	Datronia	Datronia stereoides	stereoides	D. stereoides	Datronia stereoides	Datronia stereoides		Peck, M. E.		1907	Honduras			Mycoportal
37991	Fungi	Ascomycota	Sordariomycetes	Xylariales	Xylariaceae	Xylaria	Xylaria polymorpha	polymorpha	X. polymorpha	Xylaria polymorpha	Xylaria polymorpha	Rogers, J. D.	Nelson, G.		1912	Honduras	Islas de la Bahía	West Indies, Swan Island	Mycoportal
5333	Fungi	Basidiomycota	Agaricomycetes	Agaricales	Schizophyllaceae	Schizophyllum	Schizophyllum commune	commune	S. commune	Schizophyllum commune	Schizophyllum commune	Cooke, W. B.	Dyer, F.	A18	1915	Honduras	Atlántida	Ceiba	Mycoportal
27353	Fungi	Basidiomycota	Pucciniomycetes	Pucciniales	Coleosporiaceae	Cronartium	Cronartium quercuum	quercuum	C. quercuum	Cronartium quercuum	Cronartium quercuum		Standley, P. C.		1916	Honduras	Francisco Morazán		Mycoportal
5506	Fungi	Ascomycota	Sordariomycetes	Hypocreales	Nectriaceae	Fusarium	Fusarium stilboides	stilboides	F. stilboides	Fusarium lateritium var. longum	Fusarium stilboides				1916	Honduras			IndexFungorum
1176462	Fungi	Ascomycota	Dothideomycetes	Mycosphaerellales	Mycosphaerellaceae	Asperisporium	Asperisporium caricae	caricae	A. caricae	Pucciniopsis caricae	Asperisporium caricae	Charles, V. K.	Carleton, M. A.	25	1920	Honduras		Farm #6	Mycoportal
5263	Fungi	Basidiomycota	Pucciniomycetes	Pucciniales	Pucciniaceae	Uromyces	Uromyces setariae-italicae	setariae-italicae	U. setariae-italicae	Uromyces leptodermus	Uromyces setariae-italicae	Arthur, J. C.	Carleton, M. A.	16	1920	Honduras			Mycoportal
169998	Fungi	Basidiomycota	Pucciniomycetes	Pucciniales	Phakopsoraceae	Phakopsora	Phakopsora compressa	compressa	P. compressa	Angiopsora compressa	Phakopsora compressa	Arthur, J. C.	Carleton, M. A.		1920	Honduras			Mycoportal
640729	Fungi	Ascomycota	Dothideomycetes	Dothideomycetes order incertae sedis	Parodiopsidaceae	Perisporiopsis	Perisporiopsis hurae	hurae	P. hurae	Parodiopsis perae	Perisporiopsis hurae	Stevenson, J. A.	Carleton, M. A.		1920	Honduras			Mycoportal
5296	Fungi	Basidiomycota	Pucciniomycetes	Pucciniales	Pucciniaceae	Puccinia	Puccinia inaudita	inaudita	P. inaudita	Puccinia inaudita	Puccinia inaudita	Cummins, G. B.	Carleton, M. A.		1920	Honduras			Mycoportal
640729	Fungi	Ascomycota	Dothideomycetes	Dothideomycetes order incertae sedis	Parodiopsidaceae	Perisporiopsis	Perisporiopsis hurae	hurae	P. hurae	Parodiopsis perae	Perisporiopsis hurae		Carleton, M. A.		1920	Honduras			Mycoportal
640729	Fungi	Ascomycota	Dothideomycetes	Dothideomycetes order incertae sedis	Parodiopsidaceae	Perisporiopsis	Perisporiopsis hurae	hurae	P. hurae	Parodiopsis perae	Perisporiopsis hurae	Stevenson, J. A.	Carleton, M. A.		1920	Honduras			Mycoportal
1	Fungi	Ascomycota	Dothideomycetes	Dothideomycetes order incertae sedis	Perisporiopsidaceae	Perisporiopsis	Perisporiopsis melioloides	melioloides	P. melioloides	Lasiostemma melioloides	Perisporiopsis melioloides	Stevenson, J. A.	Carleton, M. A.	286	1921	Honduras		Bar Mouth	Mycoportal
5296	Fungi	Basidiomycota	Pucciniomycetes	Pucciniales	Pucciniaceae	Puccinia	Puccinia filopes	filopes	P. filopes	Puccinia filopes	Puccinia filopes	Arthur, J. C.	Carleton, M. A.	4786	1921	Honduras		Lincoln Cr.	Mycoportal
5296	Fungi	Basidiomycota	Pucciniomycetes	Pucciniales	Pucciniaceae	Puccinia	Puccinia filopes	filopes	P. filopes	Puccinia filopes	Puccinia filopes		Carleton, M. A.	MAC1579	1921	Honduras		Lincoln Cr.	Mycoportal
5336	Fungi	Basidiomycota	Pucciniomycetes	Pucciniales	Pucciniaceae	Endophyllum	Endophyllum decoloratum	decoloratum	E. decoloratum	Endophyllum decoloratum	Endophyllum decoloratum		Carleton, M. A.	268	1921	Honduras		San San	Mycoportal
5296	Fungi	Basidiomycota	Pucciniomycetes	Pucciniales	Pucciniaceae	Puccinia	Puccinia antioquiensis	antioquiensis	P. antioquiensis	Puccinia antioquiensis	Puccinia antioquiensis	Jackson, H. S.	Carleton, M. A.	289	1921	Honduras			Mycoportal
5336	Fungi	Basidiomycota	Pucciniomycetes	Pucciniales	Pucciniaceae	Endophyllum	Endophyllum circumscriptum	circumscriptum	E. circumscriptum	Endophyllum circumscriptum	Endophyllum circumscriptum	Jackson, H. S.	Carleton, M. A.	285	1921	Honduras			Mycoportal
114823	Fungi	Basidiomycota	Agaricomycetes	Polyporales	Phanerochaetaceae	Hapalopilus	Hapalopilus sp.	sp.	Hapalopilus sp.	Hapalopilus	Hapalopilus sp.		Brace, L. J. K.		1921	Honduras			Mycoportal
5230	Fungi	Basidiomycota	Agaricomycetes	Auriculariales	Auriculariaceae	Auricularia	Auricularia delicata	delicata	A. delicata	Auricularia delicata	Auricularia delicata	Lloyd, C. G.	Reinking, O. A.		1922	Honduras	Atlántida		Mycoportal
5357	Fungi	Basidiomycota	Agaricomycetes	Polyporales	Polyporaceae	Lentinus	Lentinus villosus	villosus	L. villosus	Lentinus villosus	Lentinus villosus	Lloyd, C. G.	Reinking, O. A.		1922	Honduras	Atlántida		Mycoportal
37991	Fungi	Ascomycota	Sordariomycetes	Xylariales	Xylariaceae	Xylaria	Xylaria sp.	sp.	Xylaria sp.	Xylaria	Xylaria sp.	Lloyd, C. G.	Reinking, O. A.		1922	Honduras	Atlántida		Mycoportal
40443	Fungi	Basidiomycota	Agaricomycetes	Gloeophyllales	Gloeophyllaceae	Gloeophyllum	Gloeophyllum striatum	striatum	G. striatum	Lenzites striata	Gloeophyllum striatum	Lloyd, C. G.	Reinking, O. A.		1922	Honduras	Atlántida		Mycoportal
40451	Fungi	Basidiomycota	Agaricomycetes	Hymenochaetales	Hymenochaetales family incertae sedis	Trichaptum	Trichaptum biforme	biforme	T. biforme	Polystictus friesii	Trichaptum biforme	Lloyd, C. G.	Reinking, O. A.		1922	Honduras	Atlántida		Mycoportal
68764	Fungi	Basidiomycota	Agaricomycetes	Geastrales	Geastraceae	Geastrum	Geastrum saccatum	saccatum	G. saccatum	Geastrum saccatum	Geastrum saccatum	Lloyd, C. G.	Reinking, O. A.		1922	Honduras	Atlántida		Mycoportal
104242	Fungi	Basidiomycota	Agaricomycetes	Agaricales	Clavariaceae	Clavaria	Clavaria cervina	cervina	C. cervina	Clavaria cervina	Clavaria cervina	Coker, W. C.	Reinking, O. A.	102H	1922	Honduras	Atlántida		Mycoportal
104242	Fungi	Basidiomycota	Agaricomycetes	Agaricales	Clavariaceae	Clavaria	Clavaria cervina	cervina	C. cervina	Clavaria cervina	Clavaria cervina	Coker, W. C.	Reinking, O. A.		1922	Honduras	Atlántida		Mycoportal
139276	Fungi	Basidiomycota	Dacrymycetes	Dacrymycetales	Dacrymycetaceae	Dacryopinax	Dacryopinax spathularia	spathularia	D. spathularia	Guepinia spathularia	Dacryopinax spathularia	Lloyd, C. G.	Reinking, O. A.		1922	Honduras	Atlántida		Mycoportal
289775	Fungi	Ascomycota	Pezizomycetes	Pezizales	Sarcoscyphaceae	Trichoscypha	Trichoscypha hindsii	hindsii	T. hindsii	Trichoscypha hindsii	Trichoscypha hindsii	Lloyd, C. G.	Reinking, O. A.		1922	Honduras	Atlántida		Mycoportal
289775	Fungi	Ascomycota	Pezizomycetes	Pezizales	Sarcoscyphaceae	Trichoscypha	Trichoscypha hindsii	hindsii	T. hindsii	Trichoscypha hindsii	Trichoscypha hindsii	Lloyd, C. G.	Reinking, O. A.		1922	Honduras	Atlántida		Mycoportal
478636	Fungi	Basidiomycota	Agaricomycetes	Hymenochaetales	Hymenochaetaceae	Polystictus	Polystictus schizodon	schizodon	P. schizodon	Polystictus schizodon	Polystictus schizodon	Lloyd, C. G.	Reinking, O. A.		1922	Honduras	Atlántida		Mycoportal
203927	Fungi	Basidiomycota	Pucciniomycetes	Pucciniales	Pucciniaceae	Dietelia	Dietelia portoricensis	portoricensis	D. portoricensis	Dietelia portoricensis	Dietelia portoricensis		Carleton, M. A.	418	1922	Honduras	Comayagua	Comagalpa	Mycoportal
73163	Fungi	Basidiomycota	Pucciniomycetes	Pucciniales	Pucciniaceae	Aecidium	Aecidium mikaniae	mikaniae	A. mikaniae	Aecidium mikaniae	Aecidium mikaniae	Jackson, H. S.	Carleton, M. A.	404	1922	Honduras	Comayagua	Comogalpa	Mycoportal
27353	Fungi	Basidiomycota	Pucciniomycetes	Pucciniales	Coleosporiaceae	Cronartium	Cronartium wilsonianum	wilsonianum	C. wilsonianum	Cronartium wilsonianum	Cronartium wilsonianum	Jackson, H. S.	Carleton, M. A.	406	1922	Honduras	Cortés	Comagalfa, Cuymel	Mycoportal
5296	Fungi	Basidiomycota	Pucciniomycetes	Pucciniales	Pucciniaceae	Puccinia	Puccinia heterospora	heterospora	P. heterospora	Puccinia heterospora	Puccinia heterospora		Stevens, F. L.	4735	1922	Honduras	Cortés		Mycoportal
5296	Fungi	Basidiomycota	Pucciniomycetes	Pucciniales	Pucciniaceae	Puccinia	Puccinia heterospora	heterospora	P. heterospora	Puccinia heterospora	Puccinia heterospora	Jackson, H. S.	Carleton, M. A.		1922	Honduras	Cortés		Mycoportal
5336	Fungi	Basidiomycota	Pucciniomycetes	Pucciniales	Pucciniaceae	Endophyllum	Endophyllum circumscriptum	circumscriptum	E. circumscriptum	Endophyllum circumscriptum	Endophyllum circumscriptum	Jackson, H. S.	Carleton, M. A.		1922	Honduras	Cortés		Mycoportal
512267	Fungi	Basidiomycota	Pucciniomycetes	Pucciniales	Crossopsoraceae	Crossopsora	Crossopsora wilsoniana	wilsoniana	C. wilsoniana	Crossopsora wilsoniana	Crossopsora wilsoniana		Carleton, M. A.	406	1922	Honduras	Cortés	Cuayamel	Mycoportal
121491	Fungi	Basidiomycota	Agaricomycetes	Corticiales	Corticiaceae	Corticium	Corticium sp.	sp.	Corticium sp.	Corticium	Corticium sp.		Carleton, M. A.	404a	1922	Honduras	Francisco Morazán	Comagalfa (probably Comayagüela)	Mycoportal
5296	Fungi	Basidiomycota	Pucciniomycetes	Pucciniales	Pucciniaceae	Puccinia	Puccinia gouaniae	gouaniae	P. gouaniae	Puccinia gouaniae	Puccinia gouaniae		Carleton, M. A.		1922	Honduras	Francisco Morazán	El Coyol	Mycoportal
5296	Fungi	Basidiomycota	Pucciniomycetes	Pucciniales	Pucciniaceae	Puccinia	Puccinia gouaniae	gouaniae	P. gouaniae	Puccinia gouaniae	Puccinia gouaniae		Stevens, F. L.	4742	1922	Honduras		Coyal Farm	Mycoportal
5296	Fungi	Basidiomycota	Pucciniomycetes	Pucciniales	Pucciniaceae	Puccinia	Puccinia urbaniana	urbaniana	P. urbaniana	Puccinia urbaniana	Puccinia urbaniana	Cummins, G. B.	Carleton, M. A.		1922	Honduras			Mycoportal
40443	Fungi	Basidiomycota	Agaricomycetes	Gloeophyllales	Gloeophyllaceae	Gloeophyllum	Gloeophyllum striatum	striatum	G. striatum	Lenzites striata	Gloeophyllum striatum		Standley, P. C.	20742	1922	Honduras	Valle	Amapala, Isla Tigre vicinity of, alt. ca. 250 meters	Mycoportal
40443	Fungi	Basidiomycota	Agaricomycetes	Gloeophyllales	Gloeophyllaceae	Gloeophyllum	Gloeophyllum striatum	striatum	G. striatum	Gloeophyllum striatum	Gloeophyllum striatum		Standley, P. C.	20742	1922	Honduras	Valle		Mycoportal
2775190	Fungi	Basidiomycota	Pucciniomycetes	Pucciniales	Skierkaceae	Skierka	Skierka holwayi	holwayi	S. holwayi	Skierka holwayi	Skierka holwayi		Standley, P. C.	20730	1922	Honduras	Valle	vicinity of Amapala, Isla Tigre, alt. 250 m. or less 14.712 -86.807983	Mycoportal
5506	Fungi	Ascomycota	Sordariomycetes	Hypocreales	Nectriaceae	Fusarium	Fusarium diversisporum	diversisporum	F. diversisporum	Fusarium diversisporum	Fusarium diversisporum	Reinking, O. A.	Reinking, O. A.		1923	Honduras	Atlántida	Agua Caliente, Tela	Mycoportal
1	Fungi	Basidiomycota	Agaricomycetes	Polyporales	Polyporales family incertae sedis	Fabisporus	Fabisporus sanguineus	sanguineus	F. sanguineus	Polyporus sanguineus	Fabisporus sanguineus		Sutter, O. M.		1923	Honduras	Atlántida		Mycoportal
5133	Fungi	Ascomycota	Sordariomycetes	Hypocreales	Nectriaceae	Nectria	Nectria subfalcata	subfalcata	N. subfalcata	Nectria subfalcata	Nectria subfalcata	Rossman, A. Y.	Reinking, O. A.	216H	1923	Honduras	Atlántida		Mycoportal
5133	Fungi	Ascomycota	Sordariomycetes	Hypocreales	Nectriaceae	Nectria	Nectria subfalcata	subfalcata	N. subfalcata	Nectria subfalcata	Nectria subfalcata		Reinking, O. A.		1923	Honduras	Atlántida		Mycoportal
5230	Fungi	Basidiomycota	Agaricomycetes	Auriculariales	Auriculariaceae	Auricularia	Auricularia auricula-judae	auricula-judae	A. auricula-judae	Auricularia auricula	Auricularia auricula-judae	Lloyd, C. G.	Reinking, O. A.		1923	Honduras	Atlántida		Mycoportal
5230	Fungi	Basidiomycota	Agaricomycetes	Auriculariales	Auriculariaceae	Auricularia	Auricularia delicata	delicata	A. delicata	Auricularia delicata	Auricularia delicata	Lloyd, C. G.	Reinking, O. A.		1923	Honduras	Atlántida		Mycoportal
5230	Fungi	Basidiomycota	Agaricomycetes	Auriculariales	Auriculariaceae	Auricularia	Auricularia delicata	delicata	A. delicata	Auricularia delicata	Auricularia delicata	Lloyd, C. G.	Reinking, O. A.		1923	Honduras	Atlántida		Mycoportal
5230	Fungi	Basidiomycota	Agaricomycetes	Auriculariales	Auriculariaceae	Auricularia	Auricularia mesenterica	mesenterica	A. mesenterica	Auricularia mesenterica	Auricularia mesenterica	Lloyd, C. G.	Reinking, O. A.		1923	Honduras	Atlántida		Mycoportal
5230	Fungi	Basidiomycota	Agaricomycetes	Auriculariales	Auriculariaceae	Auricularia	Auricularia moelleri	moelleri	A. moelleri	Auricularia moelleri	Auricularia moelleri	Lloyd, C. G.	Reinking, O. A.		1923	Honduras	Atlántida		Mycoportal
5230	Fungi	Basidiomycota	Agaricomycetes	Auriculariales	Auriculariaceae	Auricularia	Auricularia moelleri	moelleri	A. moelleri	Auricularia moelleri	Auricularia moelleri	Lloyd, C. G.	Reinking, O. A.		1923	Honduras	Atlántida		Mycoportal
5230	Fungi	Basidiomycota	Agaricomycetes	Auriculariales	Auriculariaceae	Auricularia	Auricularia nigricans	nigricans	A. nigricans	Auricularia polytricha	Auricularia nigricans	Lloyd, C. G.	Reinking, O. A.		1923	Honduras	Atlántida		Mycoportal
5230	Fungi	Basidiomycota	Agaricomycetes	Auriculariales	Auriculariaceae	Auricularia	Auricularia nigricans	nigricans	A. nigricans	Auricularia polytricha	Auricularia nigricans	Lloyd, C. G.	Reinking, O. A.		1923	Honduras	Atlántida		Mycoportal
5230	Fungi	Basidiomycota	Agaricomycetes	Auriculariales	Auriculariaceae	Auricularia	Auricularia nigricans	nigricans	A. nigricans	Auricularia polytricha	Auricularia nigricans	Lloyd, C. G.	Reinking, O. A.		1923	Honduras	Atlántida		Mycoportal
5230	Fungi	Basidiomycota	Agaricomycetes	Auriculariales	Auriculariaceae	Auricularia	Auricularia brasiliensis	brasiliensis	A. brasiliensis	Auricularia brasiliensis	Auricularia brasiliensis	Lloyd, C. G.	Reinking, O. A.		1923	Honduras	Atlántida		Mycoportal
5230	Fungi	Basidiomycota	Agaricomycetes	Auriculariales	Auriculariaceae	Auricularia	Auricularia brasiliensis	brasiliensis	A. brasiliensis	Auricularia brasiliensis	Auricularia brasiliensis	Lloyd, C. G.	Reinking, O. A.		1923	Honduras	Atlántida		Mycoportal
5230	Fungi	Basidiomycota	Agaricomycetes	Auriculariales	Auriculariaceae	Auricularia	Auricularia brasiliensis	brasiliensis	A. brasiliensis	Auricularia brasiliensis	Auricularia brasiliensis	Lloyd, C. G.	Reinking, O. A.		1923	Honduras	Atlántida		Mycoportal
5230	Fungi	Basidiomycota	Agaricomycetes	Auriculariales	Auriculariaceae	Auricularia	Auricularia brasiliensis	brasiliensis	A. brasiliensis	Auricularia brasiliensis	Auricularia brasiliensis	Lloyd, C. G.	Reinking, O. A.		1923	Honduras	Atlántida		Mycoportal
5314	Fungi	Basidiomycota	Agaricomycetes	Polyporales	Polyporaceae	Ganoderma	Ganoderma zonatum	zonatum	G. zonatum	Ganoderma zonatum	Ganoderma zonatum		Sutter, O. M.		1923	Honduras	Atlántida		Mycoportal
5314	Fungi	Basidiomycota	Agaricomycetes	Polyporales	Polyporaceae	Ganoderma	Ganoderma curtisii	curtisii	G. curtisii	Polyporus curtisii	Ganoderma curtisii	Lloyd, C. G.	Reinking, O. A.		1923	Honduras	Atlántida		Mycoportal
5314	Fungi	Basidiomycota	Agaricomycetes	Polyporales	Polyporaceae	Ganoderma	Ganoderma dorsale	dorsale	G. dorsale	Polyporus dorsalis	Ganoderma dorsale	Lloyd, C. G.	Reinking, O. A.		1923	Honduras	Atlántida		Mycoportal
5314	Fungi	Basidiomycota	Agaricomycetes	Polyporales	Polyporaceae	Ganoderma	Ganoderma lucidum	lucidum	G. lucidum	Polyporus lucidus	Ganoderma lucidum	Lloyd, C. G.	Reinking, O. A.		1923	Honduras	Atlántida		Mycoportal
5324	Fungi	Basidiomycota	Agaricomycetes	Polyporales	Polyporaceae	Trametes	Trametes elegans	elegans	T. elegans	Daedalea elegans	Trametes elegans		Sutter, O. M.		1923	Honduras	Atlántida		Mycoportal
5324	Fungi	Basidiomycota	Agaricomycetes	Polyporales	Polyporaceae	Trametes	Trametes polyzona	polyzona	T. polyzona	Polystictus lenis	Trametes polyzona	Lloyd, C. G.	Reinking, O. A.		1923	Honduras	Atlántida		Mycoportal
5324	Fungi	Basidiomycota	Agaricomycetes	Polyporales	Polyporaceae	Trametes	Trametes coccinea	coccinea	T. coccinea	Polystictus sanguineus	Trametes coccinea	Lloyd, C. G.	Reinking, O. A.		1923	Honduras	Atlántida		Mycoportal
5324	Fungi	Basidiomycota	Agaricomycetes	Polyporales	Polyporaceae	Trametes	Trametes coccinea	coccinea	T. coccinea	Polystictus sanguineus	Trametes coccinea	Lloyd, C. G.	Reinking, O. A.		1923	Honduras	Atlántida		Mycoportal
5324	Fungi	Basidiomycota	Agaricomycetes	Polyporales	Polyporaceae	Trametes	Trametes sp.	sp.	Trametes sp.	Trametes	Trametes sp.	Lloyd, C. G.	Reinking, O. A.		1923	Honduras	Atlántida		Mycoportal
5324	Fungi	Basidiomycota	Agaricomycetes	Polyporales	Polyporaceae	Trametes	Trametes cubensis	cubensis	T. cubensis	Trametes cubensis	Trametes cubensis	Lloyd, C. G.	Reinking, O. A.		1923	Honduras	Atlántida		Mycoportal
5324	Fungi	Basidiomycota	Agaricomycetes	Polyporales	Polyporaceae	Trametes	Trametes cubensis	cubensis	T. cubensis	Trametes cubensis	Trametes cubensis	Lloyd, C. G.	Reinking, O. A.		1923	Honduras	Atlántida		Mycoportal
5324	Fungi	Basidiomycota	Agaricomycetes	Polyporales	Polyporaceae	Trametes	Trametes fibrillosa	fibrillosa	T. fibrillosa	Trametes fibrillosus	Trametes fibrillosa	Lloyd, C. G.	Reinking, O. A.		1923	Honduras	Atlántida		Mycoportal
5333	Fungi	Basidiomycota	Agaricomycetes	Agaricales	Schizophyllaceae	Schizophyllum	Schizophyllum commune	commune	S. commune	Schizophyllum commune	Schizophyllum commune	Lloyd, C. G.	Reinking, O. A.		1923	Honduras	Atlántida		Mycoportal
5357	Fungi	Basidiomycota	Agaricomycetes	Polyporales	Polyporaceae	Lentinus	Lentinus sp.	sp.	Lentinus sp.	Lentinus	Lentinus sp.	Lloyd, C. G.	Reinking, O. A.		1923	Honduras	Atlántida		Mycoportal
5357	Fungi	Basidiomycota	Agaricomycetes	Polyporales	Polyporaceae	Lentinus	Lentinus sp.	sp.	Lentinus sp.	Lentinus	Lentinus sp.	Lloyd, C. G.	Reinking, O. A.		1923	Honduras	Atlántida		Mycoportal
5357	Fungi	Basidiomycota	Agaricomycetes	Polyporales	Polyporaceae	Lentinus	Lentinus sp.	sp.	Lentinus sp.	Lentinus	Lentinus sp.	Lloyd, C. G.	Reinking, O. A.		1923	Honduras	Atlántida		Mycoportal
5357	Fungi	Basidiomycota	Agaricomycetes	Polyporales	Polyporaceae	Lentinus	Lentinus sp.	sp.	Lentinus sp.	Lentinus	Lentinus sp.	Lloyd, C. G.	Reinking, O. A.		1923	Honduras	Atlántida		Mycoportal
5357	Fungi	Basidiomycota	Agaricomycetes	Polyporales	Polyporaceae	Lentinus	Lentinus velutinus	velutinus	L. velutinus	Lentinus velutinus	Lentinus velutinus	Lloyd, C. G.	Reinking, O. A.		1923	Honduras	Atlántida		Mycoportal
5357	Fungi	Basidiomycota	Agaricomycetes	Polyporales	Polyporaceae	Lentinus	Lentinus velutinus	velutinus	L. velutinus	Lentinus velutinus	Lentinus velutinus	Lloyd, C. G.	Reinking, O. A.		1923	Honduras	Atlántida		Mycoportal
5357	Fungi	Basidiomycota	Agaricomycetes	Polyporales	Polyporaceae	Lentinus	Lentinus tricholoma	tricholoma	L. tricholoma	Polyporus tricholoma	Lentinus tricholoma	Lloyd, C. G.	Reinking, O. A.		1923	Honduras	Atlántida		Mycoportal
5473	Fungi	Ascomycota	Dothideomycetes	Capnodiales	Capnodiaceae	Leptoxyphium	Leptoxyphium ophidioglossum	ophidioglossum	L. ophidioglossum	Megaloxyphium ophidioglossum	Leptoxyphium ophidioglossum	Chaves, B. A.	Reinking, O. A.		1923	Honduras	Atlántida		Mycoportal
5506	Fungi	Ascomycota	Sordariomycetes	Hypocreales	Nectriaceae	Fusarium	Fusarium sp.	sp.	Fusarium sp.	Fusarium	Fusarium sp.		Reinking, O. A.		1923	Honduras	Atlántida		Mycoportal
5506	Fungi	Ascomycota	Sordariomycetes	Hypocreales	Nectriaceae	Fusarium	Fusarium anguioides	anguioides	F. anguioides	Fusarium anguioides	Fusarium anguioides		Reinking, O. A.		1923	Honduras	Atlántida		Mycoportal
5506	Fungi	Ascomycota	Sordariomycetes	Hypocreales	Nectriaceae	Fusarium	Fusarium anthophilum	anthophilum	F. anthophilum	Fusarium anthophilum	Fusarium anthophilum		Reinking, O. A.	46	1923	Honduras	Atlántida		Mycoportal
5506	Fungi	Ascomycota	Sordariomycetes	Hypocreales	Nectriaceae	Fusarium	Fusarium anthophilum	anthophilum	F. anthophilum	Fusarium anthophilum	Fusarium anthophilum		Reinking, O. A.		1923	Honduras	Atlántida		Mycoportal
5506	Fungi	Ascomycota	Sordariomycetes	Hypocreales	Nectriaceae	Fusarium	Fusarium anthophilum	anthophilum	F. anthophilum	Fusarium anthophilum	Fusarium anthophilum	Reinking, O. A.	Reinking, O. A.		1923	Honduras	Atlántida		Mycoportal
5506	Fungi	Ascomycota	Sordariomycetes	Hypocreales	Nectriaceae	Fusarium	Fusarium anthophilum	anthophilum	F. anthophilum	Fusarium anthophilum	Fusarium anthophilum	Reinking, O. A.	Reinking, O. A.		1923	Honduras	Atlántida		Mycoportal
5506	Fungi	Ascomycota	Sordariomycetes	Hypocreales	Nectriaceae	Fusarium	Fusarium anthophilum	anthophilum	F. anthophilum	Fusarium anthophilum	Fusarium anthophilum	Reinking, O. A.	Reinking, O. A.		1923	Honduras	Atlántida		Mycoportal
5506	Fungi	Ascomycota	Sordariomycetes	Hypocreales	Nectriaceae	Fusarium	Fusarium gibbosum	gibbosum	F. gibbosum	Fusarium bullatum	Fusarium gibbosum		Reinking, O. A.	47	1923	Honduras	Atlántida		Mycoportal
5506	Fungi	Ascomycota	Sordariomycetes	Hypocreales	Nectriaceae	Fusarium	Fusarium bullatum	bullatum	F. bullatum	Fusarium bullatum var. brevius	Fusarium bullatum var. brevius		Reinking, O. A.		1923	Honduras	Atlántida		Mycoportal
5506	Fungi	Ascomycota	Sordariomycetes	Hypocreales	Nectriaceae	Fusarium	Fusarium camptoceras	camptoceras	F. camptoceras	Fusarium camptoceras	Fusarium camptoceras		Reinking, O. A.	R42	1923	Honduras	Atlántida		Mycoportal
5506	Fungi	Ascomycota	Sordariomycetes	Hypocreales	Nectriaceae	Fusarium	Fusarium diversisporum	diversisporum	F. diversisporum	Fusarium diversisporum	Fusarium diversisporum		Reinking, O. A.		1923	Honduras	Atlántida		Mycoportal
5506	Fungi	Ascomycota	Sordariomycetes	Hypocreales	Nectriaceae	Fusarium	Fusarium solani	solani	F. solani	Fusarium martii var. minus	Fusarium solani		Reinking, O. A.	41	1923	Honduras	Atlántida		Mycoportal
5506	Fungi	Ascomycota	Sordariomycetes	Hypocreales	Nectriaceae	Fusarium	Fusarium solani	solani	F. solani	Fusarium martii var. minus	Fusarium solani		Reinking, O. A.		1923	Honduras	Atlántida		Mycoportal
5506	Fungi	Ascomycota	Sordariomycetes	Hypocreales	Nectriaceae	Fusarium	Fusarium fujikuroi	fujikuroi	F. fujikuroi	Fusarium moniliforme	Fusarium fujikuroi		Reinking, O. A.		1923	Honduras	Atlántida		Mycoportal
5506	Fungi	Ascomycota	Sordariomycetes	Hypocreales	Nectriaceae	Fusarium	Fusarium fujikuroi	fujikuroi	F. fujikuroi	Fusarium moniliforme	Fusarium fujikuroi		Reinking, O. A.		1923	Honduras	Atlántida		Mycoportal
5506	Fungi	Ascomycota	Sordariomycetes	Hypocreales	Nectriaceae	Fusarium	Fusarium fujikuroi	fujikuroi	F. fujikuroi	Fusarium moniliforme var. subglutinans	Fusarium fujikuroi	Reinking, O. A.	Reinking, O. A.		1923	Honduras	Atlántida		Mycoportal
5506	Fungi	Ascomycota	Sordariomycetes	Hypocreales	Nectriaceae	Fusarium	Fusarium oxysporum	oxysporum	F. oxysporum	Fusarium orthoceras var. triseptatum	Fusarium oxysporum		Reinking, O. A.		1923	Honduras	Atlántida		Mycoportal
5506	Fungi	Ascomycota	Sordariomycetes	Hypocreales	Nectriaceae	Fusarium	Fusarium incarnatum	incarnatum	F. incarnatum	Fusarium semitectum	Fusarium incarnatum		Reinking, O. A.		1923	Honduras	Atlántida		Mycoportal
5506	Fungi	Ascomycota	Sordariomycetes	Hypocreales	Nectriaceae	Fusarium	Fusarium incarnatum	incarnatum	F. incarnatum	Fusarium semitectum	Fusarium incarnatum		Reinking, O. A.		1923	Honduras	Atlántida		Mycoportal
5506	Fungi	Ascomycota	Sordariomycetes	Hypocreales	Nectriaceae	Fusarium	Fusarium incarnatum	incarnatum	F. incarnatum	Fusarium semitectum	Fusarium incarnatum		Reinking, O. A.		1923	Honduras	Atlántida		Mycoportal
5506	Fungi	Ascomycota	Sordariomycetes	Hypocreales	Nectriaceae	Fusarium	Fusarium incarnatum	incarnatum	F. incarnatum	Fusarium semitectum	Fusarium incarnatum		Reinking, O. A.		1923	Honduras	Atlántida		Mycoportal
5506	Fungi	Ascomycota	Sordariomycetes	Hypocreales	Nectriaceae	Fusarium	Fusarium incarnatum	incarnatum	F. incarnatum	Fusarium semitectum	Fusarium incarnatum		Reinking, O. A.		1923	Honduras	Atlántida		Mycoportal
5506	Fungi	Ascomycota	Sordariomycetes	Hypocreales	Nectriaceae	Fusarium	Fusarium incarnatum	incarnatum	F. incarnatum	Fusarium semitectum	Fusarium incarnatum		Reinking, O. A.		1923	Honduras	Atlántida		Mycoportal
5506	Fungi	Ascomycota	Sordariomycetes	Hypocreales	Nectriaceae	Fusarium	Fusarium incarnatum	incarnatum	F. incarnatum	Fusarium semitectum	Fusarium incarnatum		Reinking, O. A.		1923	Honduras	Atlántida		Mycoportal
5506	Fungi	Ascomycota	Sordariomycetes	Hypocreales	Nectriaceae	Fusarium	Fusarium incarnatum	incarnatum	F. incarnatum	Fusarium semitectum	Fusarium incarnatum		Reinking, O. A.		1923	Honduras	Atlántida		Mycoportal
5506	Fungi	Ascomycota	Sordariomycetes	Hypocreales	Nectriaceae	Fusarium	Fusarium fujikuroi	fujikuroi	F. fujikuroi	Fusarium moniliforme var. maius	Fusarium fujikuroi	Reinking, O. A.	Reinking, O. A.	57	1923	Honduras	Atlántida		Mycoportal
5631	Fungi	Basidiomycota	Agaricomycetes	Polyporales	Polyporaceae	Lenzites	Lenzites saepiformis	saepiformis	L. saepiformis	Lenzites saepiformis	Lenzites saepiformis	Lloyd, C. G.	Reinking, O. A.		1923	Honduras	Atlántida		Mycoportal
5631	Fungi	Basidiomycota	Agaricomycetes	Polyporales	Polyporaceae	Lenzites	Lenzites saepiformis	saepiformis	L. saepiformis	Lenzites saepiformis	Lenzites saepiformis	Lloyd, C. G.	Reinking, O. A.		1923	Honduras	Atlántida		Mycoportal
5631	Fungi	Basidiomycota	Agaricomycetes	Polyporales	Polyporaceae	Lenzites	Lenzites saepiformis	saepiformis	L. saepiformis	Lenzites saepiformis	Lenzites saepiformis	Lloyd, C. G.	Reinking, O. A.		1923	Honduras	Atlántida		Mycoportal
5637	Fungi	Basidiomycota	Agaricomycetes	Polyporales	Polyporaceae	Polyporus	Polyporus sp.	sp.	Polyporus sp.	Polyporus	Polyporus sp.	Lloyd, C. G.	Reinking, O. A.		1923	Honduras	Atlántida		Mycoportal
5637	Fungi	Basidiomycota	Agaricomycetes	Polyporales	Polyporaceae	Polyporus	Polyporus sp.	sp.	Polyporus sp.	Polyporus	Polyporus sp.	Lloyd, C. G.	Reinking, O. A.		1923	Honduras	Atlántida		Mycoportal
5637	Fungi	Basidiomycota	Agaricomycetes	Polyporales	Polyporaceae	Polyporus	Polyporus sp.	sp.	Polyporus sp.	Polyporus	Polyporus sp.	Lloyd, C. G.	Reinking, O. A.		1923	Honduras	Atlántida		Mycoportal
5637	Fungi	Basidiomycota	Agaricomycetes	Polyporales	Polyporaceae	Polyporus	Polyporus sp.	sp.	Polyporus sp.	Polyporus	Polyporus sp.	Lloyd, C. G.	Reinking, O. A.		1923	Honduras	Atlántida		Mycoportal
5637	Fungi	Basidiomycota	Agaricomycetes	Polyporales	Polyporaceae	Polyporus	Polyporus sp.	sp.	Polyporus sp.	Polyporus	Polyporus sp.	Lloyd, C. G.	Reinking, O. A.		1923	Honduras	Atlántida		Mycoportal
5637	Fungi	Basidiomycota	Agaricomycetes	Polyporales	Polyporaceae	Polyporus	Polyporus sp.	sp.	Polyporus sp.	Polyporus	Polyporus sp.	Lloyd, C. G.	Reinking, O. A.		1923	Honduras	Atlántida		Mycoportal
5637	Fungi	Basidiomycota	Agaricomycetes	Polyporales	Polyporaceae	Polyporus	Polyporus sp.	sp.	Polyporus sp.	Polyporus	Polyporus sp.	Lloyd, C. G.	Reinking, O. A.		1923	Honduras	Atlántida		Mycoportal
5637	Fungi	Basidiomycota	Agaricomycetes	Polyporales	Polyporaceae	Polyporus	Polyporus sp.	sp.	Polyporus sp.	Polyporus	Polyporus sp.	Lloyd, C. G.	Reinking, O. A.		1923	Honduras	Atlántida		Mycoportal
5637	Fungi	Basidiomycota	Agaricomycetes	Polyporales	Polyporaceae	Polyporus	Polyporus sp.	sp.	Polyporus sp.	Polyporus	Polyporus sp.	Lloyd, C. G.	Reinking, O. A.		1923	Honduras	Atlántida		Mycoportal
5644	Fungi	Basidiomycota	Agaricomycetes	Russulales	Stereaceae	Stereum	Stereum sp.	sp.	Stereum sp.	Stereum	Stereum sp.	Lloyd, C. G.	Reinking, O. A.		1923	Honduras	Atlántida		Mycoportal
5644	Fungi	Basidiomycota	Agaricomycetes	Russulales	Stereaceae	Stereum	Stereum membranaceum	membranaceum	S. membranaceum	Stereum membranaceum	Stereum membranaceum	Lloyd, C. G.	Reinking, O. A.		1923	Honduras	Atlántida		Mycoportal
5790	Protista	Amoebozoa	Eumycetozoa	Physariida	Physaraceae	Physarum	Physarum sp.	sp.	Physarum sp.	Physarum	Physarum sp.		Reinking, O. A.	212	1923	Honduras	Atlántida		Mycoportal
34472	Fungi	Basidiomycota	Agaricomycetes	Polyporales	Polyporaceae	Amauroderma	Amauroderma calcigenum	calcigenum	A. calcigenum	Stereum miquelianum	Amauroderma calcigenum	Lloyd, C. G.	Reinking, O. A.	177	1923	Honduras	Atlántida		Mycoportal
34472	Fungi	Basidiomycota	Agaricomycetes	Polyporales	Polyporaceae	Amauroderma	Amauroderma calcigenum	calcigenum	A. calcigenum	Stereum miquelianum	Amauroderma calcigenum	Lloyd, C. G.	Reinking, O. A.		1923	Honduras	Atlántida		Mycoportal
34472	Fungi	Basidiomycota	Agaricomycetes	Polyporales	Polyporaceae	Amauroderma	Amauroderma calcigenum	calcigenum	A. calcigenum	Stereum miquelianum	Amauroderma calcigenum	Lloyd, C. G.	Reinking, O. A.		1923	Honduras	Atlántida		Mycoportal
37991	Fungi	Ascomycota	Sordariomycetes	Xylariales	Xylariaceae	Xylaria	Xylaria sp.	sp.	Xylaria sp.	Xylaria	Xylaria sp.	Lloyd, C. G.	Reinking, O. A.		1923	Honduras	Atlántida		Mycoportal
37991	Fungi	Ascomycota	Sordariomycetes	Xylariales	Xylariaceae	Xylaria	Xylaria sp.	sp.	Xylaria sp.	Xylaria	Xylaria sp.	Lloyd, C. G.	Reinking, O. A.		1923	Honduras	Atlántida		Mycoportal
37991	Fungi	Ascomycota	Sordariomycetes	Xylariales	Xylariaceae	Xylaria	Xylaria bambooensis	bambooensis	X. bambooensis	Xylaria bambooensis	Xylaria bambooensis	Lloyd, C. G.; Miller, J. H.	Reinking, O. A.		1923	Honduras	Atlántida		Mycoportal
37991	Fungi	Ascomycota	Sordariomycetes	Xylariales	Xylariaceae	Xylaria	Xylaria bambooensis	bambooensis	X. bambooensis	Xylaria bambooensis	Xylaria bambooensis	Lloyd, C. G.; Miller, J. H.	Reinking, O. A.		1923	Honduras	Atlántida		Mycoportal
37991	Fungi	Ascomycota	Sordariomycetes	Xylariales	Xylariaceae	Xylaria	Xylaria cubensis	cubensis	X. cubensis	Xylaria cubensis	Xylaria cubensis	Lloyd, C. G.	Reinking, O. A.		1923	Honduras	Atlántida		Mycoportal
37991	Fungi	Ascomycota	Sordariomycetes	Xylariales	Xylariaceae	Xylaria	Xylaria cubensis	cubensis	X. cubensis	Xylaria cubensis	Xylaria cubensis	Lloyd, C. G.	Reinking, O. A.		1923	Honduras	Atlántida		Mycoportal
37991	Fungi	Ascomycota	Sordariomycetes	Xylariales	Xylariaceae	Xylaria	Xylaria guianensis	guianensis	X. guianensis	Xylaria guyanensis	Xylaria guianensis	Lloyd, C. G.	Reinking, O. A.		1923	Honduras	Atlántida		Mycoportal
37991	Fungi	Ascomycota	Sordariomycetes	Xylariales	Xylariaceae	Xylaria	Xylaria guianensis	guianensis	X. guianensis	Xylaria guyanensis	Xylaria guianensis	Lloyd, C. G.	Reinking, O. A.		1923	Honduras	Atlántida		Mycoportal
40441	Fungi	Basidiomycota	Agaricomycetes	Polyporales	Polyporaceae	Fomes	Fomes sp.	sp.	Fomes sp.	Fomes	Fomes sp.	Lloyd, C. G.	Reinking, O. A.		1923	Honduras	Atlántida		Mycoportal
40441	Fungi	Basidiomycota	Agaricomycetes	Polyporales	Polyporaceae	Fomes	Fomes fasciatus	fasciatus	F. fasciatus	Fomes marmoratus	Fomes fasciatus	Lloyd, C. G.	Reinking, O. A.		1923	Honduras	Atlántida		Mycoportal
40441	Fungi	Basidiomycota	Agaricomycetes	Polyporales	Polyporaceae	Fomes	Fomes fasciatus	fasciatus	F. fasciatus	Fomes marmoratus	Fomes fasciatus	Lloyd, C. G.	Reinking, O. A.		1923	Honduras	Atlántida		Mycoportal
40443	Fungi	Basidiomycota	Agaricomycetes	Gloeophyllales	Gloeophyllaceae	Gloeophyllum	Gloeophyllum berkeleyi	berkeleyi	G. berkeleyi	Daedalea berkeleyi	Gloeophyllum berkeleyi		Sutter, O. M.		1923	Honduras	Atlántida		Mycoportal
40443	Fungi	Basidiomycota	Agaricomycetes	Gloeophyllales	Gloeophyllaceae	Gloeophyllum	Gloeophyllum striatum	striatum	G. striatum	Lenzites striata	Gloeophyllum striatum	Lloyd, C. G.	Reinking, O. A.		1923	Honduras	Atlántida		Mycoportal
40443	Fungi	Basidiomycota	Agaricomycetes	Gloeophyllales	Gloeophyllaceae	Gloeophyllum	Gloeophyllum striatum	striatum	G. striatum	Lenzites striata	Gloeophyllum striatum	Lloyd, C. G.	Reinking, O. A.		1923	Honduras	Atlántida		Mycoportal
40443	Fungi	Basidiomycota	Agaricomycetes	Gloeophyllales	Gloeophyllaceae	Gloeophyllum	Gloeophyllum striatum	striatum	G. striatum	Lenzites striata	Gloeophyllum striatum	Lloyd, C. G.	Reinking, O. A.		1923	Honduras	Atlántida		Mycoportal
40443	Fungi	Basidiomycota	Agaricomycetes	Gloeophyllales	Gloeophyllaceae	Gloeophyllum	Gloeophyllum striatum	striatum	G. striatum	Lenzites striata	Gloeophyllum striatum		Sutter, O. M.		1923	Honduras	Atlántida		Mycoportal
40451	Fungi	Basidiomycota	Agaricomycetes	Hymenochaetales	Hymenochaetales family incertae sedis	Trichaptum	Trichaptum biforme	biforme	T. biforme	Polystictus elongatus	Trichaptum biforme	Lloyd, C. G.	Reinking, O. A.	48698	1923	Honduras	Atlántida		Mycoportal
40451	Fungi	Basidiomycota	Agaricomycetes	Hymenochaetales	Hymenochaetales family incertae sedis	Trichaptum	Trichaptum biforme	biforme	T. biforme	Polystictus friesii	Trichaptum biforme	Lloyd, C. G.	Reinking, O. A.	53236	1923	Honduras	Atlántida		Mycoportal
40451	Fungi	Basidiomycota	Agaricomycetes	Hymenochaetales	Hymenochaetales family incertae sedis	Trichaptum	Trichaptum biforme	biforme	T. biforme	Polystictus friesii	Trichaptum biforme	Lloyd, C. G.	Reinking, O. A.		1923	Honduras	Atlántida		Mycoportal
40470	Fungi	Basidiomycota	Agaricomycetes	Hymenochaetales	Hymenochaetaceae	Phellinus	Phellinus fastuosus	fastuosus	P. fastuosus	Fomes fastuosus	Phellinus fastuosus	Lowe, J. L.	Reinking, O. A.		1923	Honduras	Atlántida		Mycoportal
40470	Fungi	Basidiomycota	Agaricomycetes	Hymenochaetales	Hymenochaetaceae	Phellinus	Phellinus gilvus	gilvus	P. gilvus	Polyporus gilvus	Phellinus gilvus	Lloyd, C. G.	Reinking, O. A.	40	1923	Honduras	Atlántida		Mycoportal
40470	Fungi	Basidiomycota	Agaricomycetes	Hymenochaetales	Hymenochaetaceae	Phellinus	Phellinus gilvus	gilvus	P. gilvus	Polyporus gilvus	Phellinus gilvus	Lloyd, C. G.	Reinking, O. A.		1923	Honduras	Atlántida		Mycoportal
40475	Fungi	Basidiomycota	Agaricomycetes	Polyporales	Phaeolaceae	Phaeolus	Phaeolus rigidus	rigidus	P. rigidus	Polyporus rigidus	Phaeolus rigidus	Lloyd, C. G.	Reinking, O. A.		1923	Honduras	Atlántida		Mycoportal
40475	Fungi	Basidiomycota	Agaricomycetes	Polyporales	Phaeolaceae	Phaeolus	Phaeolus rigidus	rigidus	P. rigidus	Polyporus rigidus	Phaeolus rigidus	Lloyd, C. G.	Reinking, O. A.		1923	Honduras	Atlántida		Mycoportal
40475	Fungi	Basidiomycota	Agaricomycetes	Polyporales	Phaeolaceae	Phaeolus	Phaeolus rigidus	rigidus	P. rigidus	Polyporus rigidus	Phaeolus rigidus	Lloyd, C. G.	Reinking, O. A.		1923	Honduras	Atlántida		Mycoportal
40475	Fungi	Basidiomycota	Agaricomycetes	Polyporales	Phaeolaceae	Phaeolus	Phaeolus rigidus	rigidus	P. rigidus	Polyporus rigidus	Phaeolus rigidus	Lloyd, C. G.	Reinking, O. A.		1923	Honduras	Atlántida		Mycoportal
42308	Fungi	Ascomycota	Sordariomycetes	Xylariales	Hypoxylaceae	Hypoxylon	Hypoxylon theissenii	theissenii	H. theissenii	Hypoxylon haematostroma	Hypoxylon theissenii	Lloyd, C. G.	Reinking, O. A.		1923	Honduras	Atlántida		Mycoportal
42308	Fungi	Ascomycota	Sordariomycetes	Xylariales	Hypoxylaceae	Hypoxylon	Hypoxylon theissenii	theissenii	H. theissenii	Hypoxylon haematostroma	Hypoxylon theissenii	Lloyd, C. G.; Miller, J. H.	Reinking, O. A.		1923	Honduras	Atlántida		Mycoportal
42308	Fungi	Ascomycota	Sordariomycetes	Xylariales	Hypoxylaceae	Hypoxylon	Hypoxylon sclerophaeum	sclerophaeum	H. sclerophaeum	Hypoxylon sclerophaeum	Hypoxylon sclerophaeum	Lloyd, C. G.	Reinking, O. A.		1923	Honduras	Atlántida		Mycoportal
42360	Fungi	Ascomycota	Sordariomycetes	Xylariales	Hypoxylaceae	Daldinia	Daldinia concentrica	concentrica	D. concentrica	Daldinia concentrica	Daldinia concentrica	Lloyd, C. G.	Reinking, O. A.		1923	Honduras	Atlántida		Mycoportal
42360	Fungi	Ascomycota	Sordariomycetes	Xylariales	Hypoxylaceae	Daldinia	Daldinia eschscholzii	eschscholzii	D. eschscholzii	Daldinia eschscholzii	Daldinia eschscholzii	Stadler, M.	Sutter, O. M.		1923	Honduras	Atlántida		Mycoportal
42360	Fungi	Ascomycota	Sordariomycetes	Xylariales	Hypoxylaceae	Daldinia	Daldinia eschscholzii	eschscholzii	D. eschscholzii	Daldinia eschscholzii	Daldinia eschscholzii		Sutter, O. M.		1923	Honduras	Atlántida		Mycoportal
42360	Fungi	Ascomycota	Sordariomycetes	Xylariales	Hypoxylaceae	Daldinia	Daldinia vernicosa	vernicosa	D. vernicosa	Daldinia vernicosa	Daldinia vernicosa	Lloyd, C. G.	Reinking, O. A.		1923	Honduras	Atlántida		Mycoportal
68764	Fungi	Basidiomycota	Agaricomycetes	Geastrales	Geastraceae	Geastrum	Geastrum reinkingii	reinkingii	G. reinkingii	Geastrum reinkingii	Geastrum reinkingii	Lloyd, C. G.	Reinking, O. A.		1923	Honduras	Atlántida		Mycoportal
68764	Fungi	Basidiomycota	Agaricomycetes	Geastrales	Geastraceae	Geastrum	Geastrum subiculosum	subiculosum	G. subiculosum	Geastrum subiculosum	Geastrum subiculosum	Lloyd, C. G.	Reinking, O. A.		1923	Honduras	Atlántida		Mycoportal
76125	Fungi	Basidiomycota	Agaricomycetes	Polyporales	Polyporaceae	Coriolopsis	Coriolopsis occidentalis	occidentalis	C. occidentalis	Polyporus occidentalis	Coriolopsis occidentalis	Lloyd, C. G.	Reinking, O. A.		1923	Honduras	Atlántida		Mycoportal
76125	Fungi	Basidiomycota	Agaricomycetes	Polyporales	Polyporaceae	Coriolopsis	Coriolopsis occidentalis	occidentalis	C. occidentalis	Polyporus occidentalis	Coriolopsis occidentalis		Sutter, O. M.		1923	Honduras	Atlántida		Mycoportal
76125	Fungi	Basidiomycota	Agaricomycetes	Polyporales	Polyporaceae	Coriolopsis	Coriolopsis occidentalis	occidentalis	C. occidentalis	Polyporus occidentalis	Coriolopsis occidentalis		Sutter, O. M.		1923	Honduras	Atlántida		Mycoportal
76125	Fungi	Basidiomycota	Agaricomycetes	Polyporales	Polyporaceae	Coriolopsis	Coriolopsis occidentalis	occidentalis	C. occidentalis	Polyporus occidentalis	Coriolopsis occidentalis	Lloyd, C. G.	Reinking, O. A.		1923	Honduras	Atlántida		Mycoportal
77043	Fungi	Ascomycota	Sordariomycetes	Xylariales	Xylariaceae	Rosellinia	Rosellinia sp.	sp.	Rosellinia sp.	Rosellinia	Rosellinia sp.	Lloyd, C. G.	Reinking, O. A.		1923	Honduras	Atlántida		Mycoportal
81051	Fungi	Basidiomycota	Agaricomycetes	Polyporales	Polyporaceae	Poria	Poria sp.	sp.	Poria sp.	Poria	Poria sp.	Lloyd, C. G.	Reinking, O. A.		1923	Honduras	Atlántida		Mycoportal
81051	Fungi	Basidiomycota	Agaricomycetes	Polyporales	Polyporaceae	Poria	Poria sp.	sp.	Poria sp.	Poria	Poria sp.	Lloyd, C. G.	Reinking, O. A.		1923	Honduras	Atlántida		Mycoportal
81051	Fungi	Basidiomycota	Agaricomycetes	Polyporales	Polyporaceae	Poria	Poria sp.	sp.	Poria sp.	Poria	Poria sp.	Lloyd, C. G.	Reinking, O. A.		1923	Honduras	Atlántida		Mycoportal
81051	Fungi	Basidiomycota	Agaricomycetes	Polyporales	Polyporaceae	Poria	Poria sp.	sp.	Poria sp.	Poria	Poria sp.	Lloyd, C. G.	Reinking, O. A.		1923	Honduras	Atlántida		Mycoportal
81053	Fungi	Basidiomycota	Agaricomycetes	Polyporales	Meripilaceae	Rigidoporus	Rigidoporus ulmarius	ulmarius	R. ulmarius	Fomes geotropus	Rigidoporus ulmarius	Lloyd, C. G.	Reinking, O. A.		1923	Honduras	Atlántida		Mycoportal
81053	Fungi	Basidiomycota	Agaricomycetes	Polyporales	Meripilaceae	Rigidoporus	Rigidoporus microporus	microporus	R. microporus	Polyporus lignosus	Rigidoporus microporus	Lloyd, C. G.	Reinking, O. A.		1923	Honduras	Atlántida		Mycoportal
81053	Fungi	Basidiomycota	Agaricomycetes	Polyporales	Meripilaceae	Rigidoporus	Rigidoporus microporus	microporus	R. microporus	Polyporus lignosus	Rigidoporus microporus	Lloyd, C. G.	Reinking, O. A.		1923	Honduras	Atlántida		Mycoportal
90311	Fungi	Basidiomycota	Agaricomycetes	Polyporales	Cerrenaceae	Cerrena	Cerrena hydnoides	hydnoides	C. hydnoides	Trametes hydnoides	Cerrena hydnoides	Lloyd, C. G.	Reinking, O. A.		1923	Honduras	Atlántida		Mycoportal
90311	Fungi	Basidiomycota	Agaricomycetes	Polyporales	Cerrenaceae	Cerrena	Cerrena hydnoides	hydnoides	C. hydnoides	Trametes hydnoides	Cerrena hydnoides	Lloyd, C. G.	Reinking, O. A.		1923	Honduras	Atlántida		Mycoportal
90311	Fungi	Basidiomycota	Agaricomycetes	Polyporales	Cerrenaceae	Cerrena	Cerrena hydnoides	hydnoides	C. hydnoides	Trametes hydnoides	Cerrena hydnoides	Stevenson, J. A.	Reinking, O. A.		1923	Honduras	Atlántida		Mycoportal
90311	Fungi	Basidiomycota	Agaricomycetes	Polyporales	Cerrenaceae	Cerrena	Cerrena hydnoides	hydnoides	C. hydnoides	Trametes hydnoides	Cerrena hydnoides		Sutter, O. M.		1923	Honduras	Atlántida		Mycoportal
90311	Fungi	Basidiomycota	Agaricomycetes	Polyporales	Cerrenaceae	Cerrena	Cerrena hydnoides	hydnoides	C. hydnoides	Trametes ocellata	Cerrena hydnoides	Lloyd, C. G.	Reinking, O. A.		1923	Honduras	Atlántida		Mycoportal
97095	Fungi	Ascomycota	Sordariomycetes	Xylariales	Diatrypaceae	Eutypa	Eutypa sp.	sp.	Eutypa sp.	Eutypa	Eutypa sp.	Lloyd, C. G.	Reinking, O. A.		1923	Honduras	Atlántida		Mycoportal
104239	Fungi	Basidiomycota	Agaricomycetes	Agaricales	Pterulaceae	Pterula	Pterula capillaris	capillaris	P. capillaris	Pterula capillaris	Pterula capillaris	Lloyd, C. G.	Reinking, O. A.	240	1923	Honduras	Atlántida		Mycoportal
109369	Fungi	Ascomycota	Sordariomycetes	Xylariales	Xylariaceae	Camillea	Camillea bacilum	bacilum	C. bacilum	Camillea bacillum	Camillea bacilum	Lloyd, C. G.	Reinking, O. A.		1923	Honduras	Atlántida		Mycoportal
109369	Fungi	Ascomycota	Sordariomycetes	Xylariales	Xylariaceae	Camillea	Camillea sagrana	sagrana	C. sagrana	Camillea sagraeana	Camillea sagrana	Lloyd, C. G.	Reinking, O. A.		1923	Honduras	Atlántida		Mycoportal
109369	Fungi	Ascomycota	Sordariomycetes	Xylariales	Xylariaceae	Camillea	Camillea sagrana	sagrana	C. sagrana	Camillea sagraeana	Camillea sagrana	Lloyd, C. G.	Reinking, O. A.		1923	Honduras	Atlántida		Mycoportal
109369	Fungi	Ascomycota	Sordariomycetes	Xylariales	Xylariaceae	Camillea	Camillea sagrana	sagrana	C. sagrana	Camillea sagraeana	Camillea sagrana	Lloyd, C. G.	Reinking, O. A.		1923	Honduras	Atlántida		Mycoportal
109384	Fungi	Basidiomycota	Agaricomycetes	Agaricales	Typhulaceae	Sclerotium	Sclerotium sp.	sp.	Sclerotium sp.	Sclerotium	Sclerotium sp.		Reinking, O. A.		1923	Honduras	Atlántida		Mycoportal
139276	Fungi	Basidiomycota	Dacrymycetes	Dacrymycetales	Dacrymycetaceae	Dacryopinax	Dacryopinax spathularia	spathularia	D. spathularia	Guepinia spathularia	Dacryopinax spathularia	Lloyd, C. G.	Reinking, O. A.		1923	Honduras	Atlántida		Mycoportal
139276	Fungi	Basidiomycota	Dacrymycetes	Dacrymycetales	Dacrymycetaceae	Dacryopinax	Dacryopinax spathularia	spathularia	D. spathularia	Guepinia spathularia	Dacryopinax spathularia	Lloyd, C. G.	Reinking, O. A.		1923	Honduras	Atlántida		Mycoportal
184121	Fungi	Basidiomycota	Agaricomycetes	Hymenochaetales	Hymenochaetaceae	Inocutis	Inocutis dryophila	dryophila	I. dryophila	Polyporus friesii	Inocutis dryophila	Lloyd, C. G.	Reinking, O. A.		1923	Honduras	Atlántida		Mycoportal
205774	Fungi	Basidiomycota	Agaricomycetes	Russulales	Lachnocladiaceae	Lachnocladium	Lachnocladium sp.	sp.	Lachnocladium sp.	Lachnocladium	Lachnocladium sp.	Lloyd, C. G.	Reinking, O. A.	78	1923	Honduras	Atlántida		Mycoportal
225099	Protista	Amoebozoa	Eumycetozoa	Trichiida	Trichiidae	Hemitrichia	Hemitrichia serpula	serpula	H. serpula	Hemitrichia serpula	Hemitrichia serpula	Lloyd, C. G.	Reinking, O. A.		1923	Honduras	Atlántida		Mycoportal
227964	Fungi	Basidiomycota	Agaricomycetes	Polyporales	Polyporaceae	Fomitella	Fomitella supina	supina	F. supina	Polyporus supinus	Fomitella supina	Lloyd, C. G.	Reinking, O. A.		1923	Honduras	Atlántida		Mycoportal
255207	Fungi	Basidiomycota	Agaricomycetes	Polyporales	Polyporaceae	Favolus	Favolus tenuiculus	tenuiculus	F. tenuiculus	Favolus lutescens	Favolus tenuiculus	Lloyd, C. G.	Reinking, O. A.		1923	Honduras	Atlántida		Mycoportal
289775	Fungi	Ascomycota	Pezizomycetes	Pezizales	Sarcoscyphaceae	Trichoscypha	Trichoscypha hindsii	hindsii	T. hindsii	Trichoscypha hindsii	Trichoscypha hindsii	Lloyd, C. G.	Reinking, O. A.		1923	Honduras	Atlántida		Mycoportal
289775	Fungi	Ascomycota	Pezizomycetes	Pezizales	Sarcoscyphaceae	Trichoscypha	Trichoscypha hindsii	hindsii	T. hindsii	Trichoscypha hindsii	Trichoscypha hindsii	Lloyd, C. G.	Reinking, O. A.		1923	Honduras	Atlántida		Mycoportal
348616	Fungi	Zoopagomycota	Entomophthoromycetes	Entomophthorales	Entomophthoraceae	Massospora	Massospora fidicinae	fidicinae	M. fidicinae	Massospora fidicinae	Massospora fidicinae	Soper, R. S.	Hubbell, T. H.		1923	Honduras	Atlántida	Guaymas District	Mycoportal
435414	Protista	Amoebozoa	Eumycetozoa	Protosteliales	Ceratiomyxaceae	Ceratiomyxa	Ceratiomyxa fruticulosa	fruticulosa	C. fruticulosa	Ceratiomyxa fruticulosa	Ceratiomyxa fruticulosa		Reinking, O. A.	224H	1923	Honduras	Atlántida		Mycoportal
455026	Fungi	Ascomycota	Sordariomycetes	Xylariales	Xylariaceae	Phylacia	Phylacia poculiformis	poculiformis	P. poculiformis	Camillea poculiformis	Phylacia poculiformis	Lloyd, C. G.	Reinking, O. A.		1923	Honduras	Atlántida		Mycoportal
478636	Fungi	Basidiomycota	Agaricomycetes	Hymenochaetales	Hymenochaetaceae	Polystictus	Polystictus sp.	sp.	Polystictus sp.	Polystictus	Polystictus sp.	Lloyd, C. G.	Reinking, O. A.		1923	Honduras	Atlántida		Mycoportal
478636	Fungi	Basidiomycota	Agaricomycetes	Hymenochaetales	Hymenochaetaceae	Polystictus	Polystictus sp.	sp.	Polystictus sp.	Polystictus	Polystictus sp.	Lloyd, C. G.	Reinking, O. A.		1923	Honduras	Atlántida		Mycoportal
1304605	Fungi	Basidiomycota	Agaricomycetes	Polyporales	Polyporaceae	Truncospora	Truncospora livida	livida	T. livida	Fomes cinereus	Truncospora livida	Lloyd, C. G.	Reinking, O. A.		1923	Honduras	Atlántida		Mycoportal
1304605	Fungi	Basidiomycota	Agaricomycetes	Polyporales	Polyporaceae	Truncospora	Truncospora livida	livida	T. livida	Fomes lividus	Truncospora livida	Lloyd, C. G.	Reinking, O. A.		1923	Honduras	Atlántida		Mycoportal
1480149	Fungi	Ascomycota	Sordariomycetes	Xylariales	Xylariaceae	Xylosphaera	Xylosphaera berteroi	berteroi	X. berteroi	Penzigia berteri	Xylosphaera berteroi	Lloyd, C. G.	Reinking, O. A.		1923	Honduras	Atlántida		Mycoportal
1897728	Fungi	Basidiomycota	Agaricomycetes	Russulales	Echinodontiaceae	Larssoniporia	Larssoniporia tropicalis	tropicalis	L. tropicalis	Fomes tropicalis	Larssoniporia tropicalis	Lloyd, C. G.	Reinking, O. A.		1923	Honduras	Atlántida		Mycoportal
2268961	Fungi	Basidiomycota	Agaricomycetes	Polyporales	Polyporaceae	Cerioporus	Cerioporus varius	varius	C. varius	Polyporus blanchetianus	Cerioporus varius	Lloyd, C. G.	Reinking, O. A.		1923	Honduras	Atlántida		Mycoportal
40443	Fungi	Basidiomycota	Agaricomycetes	Gloeophyllales	Gloeophyllaceae	Gloeophyllum	Gloeophyllum striatum	striatum	G. striatum	Lenzites saepiaria	Gloeophyllum striatum		Sutter, O. M.		1923	Honduras	Atlántida	La Cieba	Mycoportal
5506	Fungi	Ascomycota	Sordariomycetes	Hypocreales	Nectriaceae	Fusarium	Fusarium incarnatum	incarnatum	F. incarnatum	Fusarium semitectum	Fusarium incarnatum		Reinking, O. A.		1923	Honduras	Atlántida	Tela El Eden Farm	Mycoportal
5506	Fungi	Ascomycota	Sordariomycetes	Hypocreales	Nectriaceae	Fusarium	Fusarium solani	solani	F. solani	Fusarium striatum	Fusarium solani	Reinking, O. A.	Reinking, O. A.		1923	Honduras	Atlántida	Tela Progreso Garden	Mycoportal
5506	Fungi	Ascomycota	Sordariomycetes	Hypocreales	Nectriaceae	Fusarium	Fusarium solani	solani	F. solani	Fusarium solani var. minus	Fusarium solani		Reinking, O. A.		1923	Honduras	Atlántida	Ulna District, Tela	Mycoportal
63205	Fungi	Ascomycota	Sordariomycetes	Xylariales	Amphisphaeriaceae	Pestalotia	Pestalotia palmicola	palmicola	P. palmicola	Pestalotia palmicola	Pestalotia palmicola		Hubbell, T. H.		1923	Honduras	Atlántida	Tela	Mycoportal	In Mycoportal as "pestalozzia palmicola"
5506	Fungi	Ascomycota	Sordariomycetes	Hypocreales	Nectriaceae	Fusarium	Fusarium solani	solani	F. solani	Fusarium martii	Fusarium solani		Reinking, O. A.		1923	Honduras	Colón	Piedra Blanca, Trujillo	Mycoportal
5230	Fungi	Basidiomycota	Agaricomycetes	Auriculariales	Auriculariaceae	Auricularia	Auricularia sp.	sp.	Auricularia sp.	Auricularia	Auricularia sp.	Lloyd, C. G.	Reinking, O. A.		1923	Honduras	Colón	Truxillo	Mycoportal
40451	Fungi	Basidiomycota	Agaricomycetes	Hymenochaetales	Hymenochaetales family incertae sedis	Trichaptum	Trichaptum biforme	biforme	T. biforme	Polystictus friesii	Trichaptum biforme	Lloyd, C. G.	Reinking, O. A.		1923	Honduras	Colón	Truxillo	Mycoportal
5296	Fungi	Basidiomycota	Pucciniomycetes	Pucciniales	Pucciniaceae	Puccinia	Puccinia thaliae	thaliae	P. thaliae	Puccinia thaliae	Puccinia thaliae	Davison, R. W.	Carleton, M. A.	434	1923	Honduras	Comayagua	Camagalfa	Mycoportal
5296	Fungi	Basidiomycota	Pucciniomycetes	Pucciniales	Pucciniaceae	Puccinia	Puccinia thaliae	thaliae	P. thaliae	Puccinia thaliae	Puccinia thaliae	Davidson, R. W.	Carleton, M. A.		1923	Honduras	Comayagua	Camagalfa	Mycoportal
5263	Fungi	Basidiomycota	Pucciniomycetes	Pucciniales	Pucciniaceae	Uromyces	Uromyces novissimus	novissimus	U. novissimus	Uromyces hellerianus	Uromyces novissimus	Jackson, H. S.	Carleton, M. A.	477	1923	Honduras	Cortés		Mycoportal
5296	Fungi	Basidiomycota	Pucciniomycetes	Pucciniales	Pucciniaceae	Puccinia	Puccinia antioquiensis	antioquiensis	P. antioquiensis	Puccinia antioquiensis	Puccinia antioquiensis	Jackson, H. S.	Carleton, M. A.	569	1923	Honduras	Cortés		Mycoportal
5296	Fungi	Basidiomycota	Pucciniomycetes	Pucciniales	Pucciniaceae	Puccinia	Puccinia inaudita	inaudita	P. inaudita	Puccinia inaudita	Puccinia inaudita	Jackson, H. S.	Carleton, M. A.	439	1923	Honduras	Cortés		Mycoportal
5296	Fungi	Basidiomycota	Pucciniomycetes	Pucciniales	Pucciniaceae	Puccinia	Puccinia inaudita	inaudita	P. inaudita	Puccinia inaudita	Puccinia inaudita	Cummins, G. B.	Carleton, M. A.	478	1923	Honduras	Cortés		Mycoportal
5296	Fungi	Basidiomycota	Pucciniomycetes	Pucciniales	Pucciniaceae	Puccinia	Puccinia obliqua	obliqua	P. obliqua	Puccinia obliqua	Puccinia obliqua	Jackson, H. S.	Carleton, M. A.	480	1923	Honduras	Cortés		Mycoportal
5296	Fungi	Basidiomycota	Pucciniomycetes	Pucciniales	Pucciniaceae	Puccinia	Puccinia subcoronata	subcoronata	P. subcoronata	Puccinia subcoronata	Puccinia subcoronata		Carleton, M. A.	569	1923	Honduras	Cortés		Mycoportal
65356	Chromista	Oomycota	Oomycota class incertae sedis	Albuginales	Albuginaceae	Albugo	Albugo ipomoeae-panduratae	ipomoeae-panduratae	A. ipomoeae-panduratae	Albugo ipomoeae-panduratae	Albugo ipomoeae-panduratae	Stevenson, J. A.	Carleton, M. A.	533	1923	Honduras	Cortés		Mycoportal
367876	Fungi	Basidiomycota	Pucciniomycetes	Pucciniales	Pucciniaceae	Pucciniosira	Pucciniosira pallidula	pallidula	P. pallidula	Pucciniosira pallidula	Pucciniosira pallidula	Jackson, H. S.	Carleton, M. A.	479	1923	Honduras	Cortés		Mycoportal
367876	Fungi	Basidiomycota	Pucciniomycetes	Pucciniales	Pucciniaceae	Pucciniosira	Pucciniosira pallidula	pallidula	P. pallidula	Pucciniosira pallidula	Pucciniosira pallidula	Jackson, H. S.	Carleton, M. A.		1923	Honduras	Cortés		Mycoportal
2080972	Fungi	Ascomycota	Pezizomycotina class incertae sedis	Pezizomycotina order incertae sedis	Pezizomycotina family incertae sedis	Acrothecium	Acrothecium hondurasense	hondurasense	A. hondurasense	Acrothecium hondurasense	Acrothecium hondurasense	Chaves, B. A.	Carleton, M. A.	530	1923	Honduras	Cortés		Mycoportal
121491	Fungi	Basidiomycota	Agaricomycetes	Corticiales	Corticiaceae	Corticium	Corticium sp.	sp.	Corticium sp.	Corticium	Corticium sp.		Carleton, M. A.	440	1923	Honduras	Cortés	Cuyamel	Mycoportal
169998	Fungi	Basidiomycota	Pucciniomycetes	Pucciniales	Phakopsoraceae	Phakopsora	Phakopsora crotonis	crotonis	P. crotonis	Bubakia crotonis	Phakopsora crotonis	Jackson, H. S.	Carleton, M. A.	540	1923	Honduras	Cortés	Sea Beach, Cuyamel	Mycoportal
169998	Fungi	Basidiomycota	Pucciniomycetes	Pucciniales	Phakopsoraceae	Phakopsora	Phakopsora crotonis	crotonis	P. crotonis	Phakopsora crotonis	Phakopsora crotonis		Carleton, M. A.	540	1923	Honduras	Cortés	Sea Beach, Cuyamel	Mycoportal
150382	Fungi	Ascomycota	Sordariomycetes	Hypocreales	Hypocreales family incertae sedis	Stilbella	Stilbella aleuriata	aleuriata	S. aleuriata	Stilbella aleuriata	Stilbella aleuriata	Coker, W. C.	Carleton, M. A.	543	1923	Honduras	Francisco Morazán	El Coyol	Mycoportal
203927	Fungi	Basidiomycota	Pucciniomycetes	Pucciniales	Pucciniaceae	Dietelia	Dietelia portoricensis	portoricensis	D. portoricensis	Endophylloides portoricensis	Dietelia portoricensis	Jackson, H. S.	Carleton, M. A.	557	1923	Honduras	Francisco Morazán	El Coyol	Mycoportal
37991	Fungi	Ascomycota	Sordariomycetes	Xylariales	Xylariaceae	Xylaria	Xylaria complanata	complanata	X. complanata	Xylaria complanata	Xylaria complanata		Carleton, M. A.	555	1923	Honduras		Coyol Woods near	Mycoportal
1	Fungi	Basidiomycota	Agaricomycetes	Polyporales	Polyporales family incertae sedis	Fabisporus	Fabisporus sanguineus	sanguineus	F. sanguineus	Polyporus sanguineus	Fabisporus sanguineus		Sutter, O. M.		1923	Honduras		La Cuba	Mycoportal
5230	Fungi	Basidiomycota	Agaricomycetes	Auriculariales	Auriculariaceae	Auricularia	Auricularia mesenterica	mesenterica	A. mesenterica	Auricularia mesenterica	Auricularia mesenterica	Lloyd, C. G.	Reinking, O. A.		1923	Honduras			Mycoportal
5357	Fungi	Basidiomycota	Agaricomycetes	Polyporales	Polyporaceae	Lentinus	Lentinus villosus	villosus	L. villosus	Lentinus villosus	Lentinus villosus	Lloyd, C. G.	Reinking, O. A.		1923	Honduras			Mycoportal
37991	Fungi	Ascomycota	Sordariomycetes	Xylariales	Xylariaceae	Xylaria	Xylaria sp.	sp.	Xylaria sp.	Xylaria	Xylaria sp.	Lloyd, C. G.	Reinking, O. A.		1923	Honduras			Mycoportal
40443	Fungi	Basidiomycota	Agaricomycetes	Gloeophyllales	Gloeophyllaceae	Gloeophyllum	Gloeophyllum striatum	striatum	G. striatum	Lenzites striata	Gloeophyllum striatum	Lloyd, C. G.	Reinking, O. A.		1923	Honduras			Mycoportal
66735	Fungi	Ascomycota	Dothideomycetes	Botryosphaeriales	Botryosphaeriaceae	Diplodia	Diplodia sp.	sp.	Diplodia sp.	Diplodia	Diplodia sp.		Arturs, P.		1923	Honduras			Mycoportal
190646	Fungi	Basidiomycota	Pucciniomycetes	Pucciniales	Raveneliaceae	Tranzschelia	Tranzschelia pruni-spinosae	pruni-spinosae	T. pruni-spinosae	Tranzschelia pruni-spinosae	Tranzschelia pruni-spinosae	Davidson, R. W.			1924	Honduras	Atlántida		Mycoportal
1	Fungi	Ascomycota	Dothideomycetes	Pleosporales	Parodiellaceae	Parodiella	Parodiella perisporioides	perisporioides	P. perisporioides	Parodiella perisporioides	Parodiella perisporioides	Stevenson, J. A.	Carleton, M. A.	643	1924	Honduras	Cortés		Mycoportal
1	Fungi	Ascomycota	Dothideomycetes	Pleosporales	Parodiellaceae	Parodiella	Parodiella perisporioides	perisporioides	P. perisporioides	Parodiella perisporioides	Parodiella perisporioides	Stevenson, J. A.	Carleton, M. A.	644	1924	Honduras	Cortés		Mycoportal
5296	Fungi	Basidiomycota	Pucciniomycetes	Pucciniales	Pucciniaceae	Puccinia	Puccinia caleae	caleae	P. caleae	Puccinia caleae	Puccinia caleae		Carleton, M. A.	655	1924	Honduras	Cortés	Cuyamel, 15.666667 -88.2 +-6838m.	Mycoportal
5296	Fungi	Basidiomycota	Pucciniomycetes	Pucciniales	Pucciniaceae	Puccinia	Puccinia caleae	caleae	P. caleae	Puccinia caleae	Puccinia caleae	Jackson, H. S.	Carleton, M. A.	656 or 655	1924	Honduras	Cortés	Cuyamel, 15.816667 -85.966667 +-3036m.	Mycoportal
68764	Fungi	Basidiomycota	Agaricomycetes	Geastrales	Geastraceae	Geastrum	Geastrum reinkingii	reinkingii	G. reinkingii	Geastrum reinkingii	Geastrum reinkingii				1924	Honduras			IndexFungorum
5506	Fungi	Ascomycota	Sordariomycetes	Hypocreales	Nectriaceae	Fusarium	Fusarium bullatum	bullatum	F. bullatum	Fusarium bullatum var. brevius	Fusarium bullatum var. brevius				1925	Honduras			IndexFungorum
5506	Fungi	Ascomycota	Sordariomycetes	Hypocreales	Nectriaceae	Fusarium	Fusarium camptoceras	camptoceras	F. camptoceras	Fusarium camptoceras	Fusarium camptoceras				1925	Honduras			IndexFungorum
5506	Fungi	Ascomycota	Sordariomycetes	Hypocreales	Nectriaceae	Fusarium	Fusarium fujikuroi	fujikuroi	F. fujikuroi	Fusarium moniliforme var. subglutinans	Fusarium fujikuroi				1925	Honduras			IndexFungorum
29002	Fungi	Ascomycota	Dothideomycetes	Mycosphaerellales	Mycosphaerellaceae	Cercospora	Cercospora sechii	sechii	C. sechii	Cercospora sechii	Cercospora sechii	Charles, V. K.	Dean, H. S.		1926	Honduras	Atlántida		Mycoportal
58127	Fungi	Ascomycota	Dothideomycetes	Pleosporales	Massarinaceae	Helminthosporium	Helminthosporium sp.	sp.	Helminthosporium sp.	Helminthosporium	Helminthosporium sp.	Diehl, W. W.	Johnston, J. R.		1926	Honduras	Atlántida		Mycoportal
63205	Fungi	Ascomycota	Sordariomycetes	Xylariales	Amphisphaeriaceae	Pestalotia	Pestalotia sp.	sp.	Pestalotia sp.	Pestalotia	Pestalotia sp.	Diehl, W. W.	Johnston, J. R.		1926	Honduras	Atlántida		Mycoportal
5336	Fungi	Basidiomycota	Pucciniomycetes	Pucciniales	Pucciniaceae	Endophyllum	Endophyllum circumscriptum	circumscriptum	E. circumscriptum	Endophyllum circumscriptum	Endophyllum circumscriptum		Standley, P. C.	55761	1926	Honduras	Atlántida	La Fragua, Atlantida Dept. Altitude 20 meters	Mycoportal
1176462	Fungi	Ascomycota	Dothideomycetes	Mycosphaerellales	Mycosphaerellaceae	Asperisporium	Asperisporium caricae	caricae	A. caricae	Pucciniopsis caricae	Asperisporium caricae	Charles, V. K.	Dean, H. S.		1926	Honduras	Atlántida	Lancetilla Farm, Tela	Mycoportal
5251	Fungi	Basidiomycota	Agaricomycetes	Cantharellales	Ceratobasidiaceae	Ceratobasidium	Ceratobasidium ochroleucum	ochroleucum	C. ochroleucum	Corticium stevensii	Ceratobasidium ochroleucum	Charles, V. K.	Galloway, B. T.		1926	Honduras	Atlántida	Tela Lancetilla Exp. Station	Mycoportal
66739	Fungi	Ascomycota	Dothideomycetes	Botryosphaeriales	Botryosphaeriaceae	Lasiodiplodia	Lasiodiplodia theobromae	theobromae	L. theobromae	Diplodia theobromae	Lasiodiplodia theobromae	Charles, V. K.	Dean, H. S.	11	1926	Honduras	Atlántida	Tela Lancetilla Experiment Station	Mycoportal
121621	Fungi	Ascomycota	Dothideomycetes	Botryosphaeriales	Phyllostictaceae	Phyllosticta	Phyllosticta phaseolina	phaseolina	P. phaseolina	Phyllosticta phaseolina	Phyllosticta phaseolina	Diehl, W. W.	Johnston, J. R.		1926	Honduras		Experiment Station	Mycoportal
90676	Fungi	Basidiomycota	Agaricomycetes	Agaricales	Lycoperdaceae	Bovista	Bovista pila	pila	B. pila	Bovista pila	Bovista pila	Stevenson, J. A.	Densmore, F.		1926	Honduras			Mycoportal
1	Fungi	Ascomycota	Dothideomycetes	Pleosporales	Parodiellaceae	Parodiella	Parodiella perisporioides	perisporioides	P. perisporioides	Parodiella perisporioides	Parodiella perisporioides		Standley, P. C.	53828	1927	Honduras	Atlántida	15.6667 -87	Mycoportal
1	Fungi	Ascomycota	Sordariomycetes	Meliolales	Meliolaceae	Irenina	Irenina trematis	trematis	I. trematis	Irenina tremae	Irenina trematis		Standley, P. C.	53855	1927	Honduras	Atlántida		Mycoportal
1	Fungi	Ascomycota	Sordariomycetes	Meliolales	Meliolaceae	Irenina	Irenina trematis	trematis	I. trematis	Irenina tremae	Irenina trematis		Standley, P. C.	54933	1927	Honduras	Atlántida		Mycoportal
1	Fungi	Basidiomycota	Agaricomycetes	Polyporales	Meruliaceae	Cladoderris	Cladoderris dendritica	dendritica	C. dendritica	Cladoderris dendritica	Cladoderris dendritica	Stevenson, J. A.	Standley, P. C.	53308	1927	Honduras	Atlántida		Mycoportal
1	Fungi	Basidiomycota	Agaricomycetes	Polyporales	Meruliaceae	Cladoderris	Cladoderris dendritica	dendritica	C. dendritica	Cladoderris dendritica	Cladoderris dendritica	Stevenson, J. A.	Standley, P. C.	53874	1927	Honduras	Atlántida		Mycoportal
1	Fungi	Basidiomycota	Agaricomycetes	Polyporales	Meruliaceae	Cladoderris	Cladoderris dendritica	dendritica	C. dendritica	Cladoderris dendritica	Cladoderris dendritica	Stevenson, J. A.	Standley, P. C.	54817	1927	Honduras	Atlántida		Mycoportal
1	Fungi	Ascomycota	Dothideomycetes	Microthyriales	Micropeltidaceae	Trichothyrium	Trichothyrium dubiosum	dubiosum	T. dubiosum	Trichothyrium dubiosum	Trichothyrium dubiosum		Standley, P. C.	53536	1927	Honduras	Atlántida		Mycoportal
1	Fungi	Ascomycota	Dothideomycetes	Microthyriales	Micropeltidaceae	Trichothyrium	Trichothyrium dubiosum	dubiosum	T. dubiosum	Trichothyrium dubiosum	Trichothyrium dubiosum		Standley, P. C.	53682	1927	Honduras	Atlántida		Mycoportal
1	Fungi	Ascomycota	Dothideomycetes	Microthyriales	Micropeltidaceae	Trichothyrium	Trichothyrium dubiosum	dubiosum	T. dubiosum	Trichothyrium dubiosum	Trichothyrium dubiosum		Standley, P. C.	55231	1927	Honduras	Atlántida		Mycoportal
1	Fungi	Ascomycota	Dothideomycetes	Microthyriales	Micropeltidaceae	Trichothyrium	Trichothyrium dubiosum	dubiosum	T. dubiosum	Trichothyrium dubiosum	Trichothyrium dubiosum		Standley, P. C.	55572	1927	Honduras	Atlántida		Mycoportal
1	Fungi	Ascomycota	Dothideomycetes	Microthyriales	Micropeltidaceae	Trichothyrium	Trichothyrium dubiosum	dubiosum	T. dubiosum	Trichothyrium dubiosum	Trichothyrium dubiosum		Standley, P. C.	55646	1927	Honduras	Atlántida		Mycoportal
1	Fungi	Basidiomycota	Agaricomycetes	Polyporales	Polyporales family incertae sedis	Fabisporus	Fabisporus sanguineus	sanguineus	F. sanguineus	Polyporus sanguineus	Fabisporus sanguineus	Stevenson, J. A.	Standley, P. C.	54104	1927	Honduras	Atlántida		Mycoportal
1	Fungi	Basidiomycota	Agaricomycetes	Polyporales	Polyporales family incertae sedis	Fabisporus	Fabisporus sanguineus	sanguineus	F. sanguineus	Polyporus sanguineus	Fabisporus sanguineus	Stevenson, J. A.	Standley, P. C.	54243	1927	Honduras	Atlántida		Mycoportal
1	Fungi	Basidiomycota	Pucciniomycetes	Pucciniales	Pucciniaceae	Alveolaria	Alveolaria cordiae	cordiae	A. cordiae	Alveolaria cordiae	Alveolaria cordiae	Davidson, R. W.	Standley, P. C.	53602	1927	Honduras	Atlántida		Mycoportal
1	Fungi	Ascomycota	Pezizomycotina class incertae sedis	Pezizomycotina order incertae sedis	Pezizomycotina family incertae sedis	Perisporium	Perisporium truncatum	truncatum	P. truncatum	Perisporium truncatum	Perisporium truncatum		Standley, P. C.	55508	1927	Honduras	Atlántida		Mycoportal
1	Fungi	Ascomycota	Sordariomycetes	Amphisphaeriales	Amphisphaeriaceae	Melioliphila	Melioliphila melioloides	melioloides	M. melioloides	Melioliphila melioloides	Melioliphila melioloides		Standley, P. C.	53781	1927	Honduras	Atlántida		Mycoportal
1	Fungi	Ascomycota	Pezizomycotina class incertae sedis	Pezizomycotina order incertae sedis	Pezizomycotina family incertae sedis	Scenomyces	Scenomyces perplexans	perplexans	S. perplexans	Scenomyces perplexans	Scenomyces perplexans		Standley, P. C.	53885	1927	Honduras	Atlántida		Mycoportal
1	Fungi	Ascomycota	Pezizomycotina class incertae sedis	Pezizomycotina order incertae sedis	Pezizomycotina family incertae sedis	Scenomyces	Scenomyces perplexans	perplexans	S. perplexans	Scenomyces perplexans	Scenomyces perplexans		Standley, P. C.	PCS2091	1927	Honduras	Atlántida		Mycoportal
5230	Fungi	Basidiomycota	Agaricomycetes	Auriculariales	Auriculariaceae	Auricularia	Auricularia delicata	delicata	A. delicata	Auricularia delicata	Auricularia delicata	Stevenson, J. A.	Standley, P. C.	53365	1927	Honduras	Atlántida	Lancetilla Valley, near Tela, Department of Atlantida alt. 20-600 meters, 15.783333 -87.45	Mycoportal
5230	Fungi	Basidiomycota	Agaricomycetes	Auriculariales	Auriculariaceae	Auricularia	Auricularia mesenterica	mesenterica	A. mesenterica	Auricularia mesenterica	Auricularia mesenterica		Standley, P. C.	54443	1927	Honduras	Atlántida		Mycoportal
5230	Fungi	Basidiomycota	Agaricomycetes	Auriculariales	Auriculariaceae	Auricularia	Auricularia nigricans	nigricans	A. nigricans	Auricularia polytricha	Auricularia nigricans	Stevenson, J. A.	Standley, P. C.	54660	1927	Honduras	Atlántida		Mycoportal
5230	Fungi	Basidiomycota	Agaricomycetes	Auriculariales	Auriculariaceae	Auricularia	Auricularia nigricans	nigricans	A. nigricans	Auricularia polytricha	Auricularia nigricans	Stevenson, J. A.	Standley, P. C.	55236	1927	Honduras	Atlántida		Mycoportal
5263	Fungi	Basidiomycota	Pucciniomycetes	Pucciniales	Pucciniaceae	Uromyces	Uromyces commelinae	commelinae	U. commelinae	Uromyces commelinae	Uromyces commelinae		Standley, P. C.	54922	1927	Honduras	Atlántida		Mycoportal
5263	Fungi	Basidiomycota	Pucciniomycetes	Pucciniales	Pucciniaceae	Uromyces	Uromyces commelinae	commelinae	U. commelinae	Uromyces commelinae	Uromyces commelinae		Standley, P. C.	56650	1927	Honduras	Atlántida		Mycoportal
5263	Fungi	Basidiomycota	Pucciniomycetes	Pucciniales	Pucciniaceae	Uromyces	Uromyces proeminens	proeminens	U. proeminens	Uromyces proeminens	Uromyces proeminens		Standley, P. C.	54071	1927	Honduras	Atlántida		Mycoportal
5269	Fungi	Basidiomycota	Ustilaginomycetes	Ustilaginales	Ustilaginaceae	Ustilago	Ustilago holwayana	holwayana	U. holwayana	Ustilago holwayana	Ustilago holwayana	Davidson, R. W.	Standley, P. C.	54088	1927	Honduras	Atlántida		Mycoportal
5269	Fungi	Basidiomycota	Ustilaginomycetes	Ustilaginales	Ustilaginaceae	Ustilago	Ustilago holwayana	holwayana	U. holwayana	Ustilago holwayana	Ustilago holwayana		Standley, P. C.	54308	1927	Honduras	Atlántida		Mycoportal
5296	Fungi	Basidiomycota	Pucciniomycetes	Pucciniales	Pucciniaceae	Puccinia	Puccinia dichromenae	dichromenae	P. dichromenae	Uredo dichromenae Arthur	Puccinia dichromenae		Standley, P. C.	56826	1927	Honduras	Atlántida	Lancetilla Valley, near Tela, 15.735218 -87.46246, 20 - 600m	Mycoportal
5296	Fungi	Basidiomycota	Pucciniomycetes	Pucciniales	Pucciniaceae	Puccinia	Puccinia dichromenae	dichromenae	P. dichromenae	Uredo dichromenae	Puccinia dichromenae		Standley, P. C.	56826	1927	Honduras	Atlántida	Lancetilla Valley, near Tela, Department of Atlantida alt. 20 to 600 meters, 15.783333 -87.45	Mycoportal
5296	Fungi	Basidiomycota	Pucciniomycetes	Pucciniales	Pucciniaceae	Puccinia	Puccinia sp.	sp.	Puccinia sp.	Puccinia	Puccinia sp.		Standley, P. C.	34951	1927	Honduras	Atlántida		Mycoportal
5296	Fungi	Basidiomycota	Pucciniomycetes	Pucciniales	Pucciniaceae	Puccinia	Puccinia cannae	cannae	P. cannae	Puccinia cannae Henn.	Puccinia cannae		Standley, P. C.	54923	1927	Honduras	Atlántida		Mycoportal
5296	Fungi	Basidiomycota	Pucciniomycetes	Pucciniales	Pucciniaceae	Puccinia	Puccinia circinata	circinata	P. circinata	Puccinia circinata	Puccinia circinata		Standley, P. C.	54063	1927	Honduras	Atlántida		Mycoportal
5296	Fungi	Basidiomycota	Pucciniomycetes	Pucciniales	Pucciniaceae	Puccinia	Puccinia liberta	liberta	P. liberta	Puccinia liberta	Puccinia liberta		Standley, P. C.	54331	1927	Honduras	Atlántida		Mycoportal
5296	Fungi	Basidiomycota	Pucciniomycetes	Pucciniales	Pucciniaceae	Puccinia	Puccinia melampodii	melampodii	P. melampodii	Puccinia melampodii	Puccinia melampodii	Davidson, R. W.	Standley, P. C.	53587	1927	Honduras	Atlántida	Atlantida Dept. at Sea level, vicinity of, 15.77586 -87.47585	Mycoportal
5296	Fungi	Basidiomycota	Pucciniomycetes	Pucciniales	Pucciniaceae	Puccinia	Puccinia melampodii	melampodii	P. melampodii	Puccinia melampodii	Puccinia melampodii	Davidson, R. W.	Standley, P. C.	54949	1927	Honduras	Atlántida	Lancetilla Valley, near Tela, Atlantida Dept., 15.783333 -87.45	Mycoportal
5296	Fungi	Basidiomycota	Pucciniomycetes	Pucciniales	Pucciniaceae	Puccinia	Puccinia melampodii	melampodii	P. melampodii	Puccinia melampodii	Puccinia melampodii		Standley, P. C.	53587	1927	Honduras	Atlántida	Vicinity of Tela, 15.775073 -87.464763	Mycoportal
5296	Fungi	Basidiomycota	Pucciniomycetes	Pucciniales	Pucciniaceae	Puccinia	Puccinia melampodii	melampodii	P. melampodii	Puccinia melampodii	Puccinia melampodii		Standley, P. C.	54949	1927	Honduras	Atlántida	Lancetilla Valley, near Tela, 15.735218 -87.46246, 20 - 600m	Mycoportal
5296	Fungi	Basidiomycota	Pucciniomycetes	Pucciniales	Pucciniaceae	Puccinia	Puccinia paupercula	paupercula	P. paupercula	Puccinia paupercula	Puccinia paupercula	Davidson, R. W.	Standley, P. C.	56551	1927	Honduras	Atlántida		Mycoportal
5296	Fungi	Basidiomycota	Pucciniomycetes	Pucciniales	Pucciniaceae	Puccinia	Puccinia sp.	sp.	Puccinia sp.	Puccinia Pers.	Puccinia sp.		Standley, P. C.	54951	1927	Honduras	Atlántida		Mycoportal
5296	Fungi	Basidiomycota	Pucciniomycetes	Pucciniales	Pucciniaceae	Puccinia	Puccinia scleriae	scleriae	P. scleriae	Puccinia scleriae	Puccinia scleriae	Davidson, R. W.	Standley, P. C.		1927	Honduras	Atlántida		Mycoportal
5296	Fungi	Basidiomycota	Pucciniomycetes	Pucciniales	Pucciniaceae	Puccinia	Puccinia substriata	substriata	P. substriata	Puccinia substriata	Puccinia substriata		Standley, P. C.	52743	1927	Honduras	Atlántida		Mycoportal
5296	Fungi	Basidiomycota	Pucciniomycetes	Pucciniales	Pucciniaceae	Puccinia	Puccinia thaliae	thaliae	P. thaliae	Puccinia thaliae	Puccinia thaliae		Standley, P. C.	54923	1927	Honduras	Atlántida		Mycoportal
5296	Fungi	Basidiomycota	Pucciniomycetes	Pucciniales	Pucciniaceae	Puccinia	Puccinia tubulosa	tubulosa	P. tubulosa	Puccinia tubulosa	Puccinia tubulosa		Standley, P. C.	52743	1927	Honduras	Atlántida		Mycoportal
5296	Fungi	Basidiomycota	Pucciniomycetes	Pucciniales	Pucciniaceae	Puccinia	Puccinia urbaniana	urbaniana	P. urbaniana	Puccinia urbaniana	Puccinia urbaniana		Standley, P. C.	53069	1927	Honduras	Atlántida	Lancetilla Valley, near Tela, Dept. of Atlantida alt. 20-600 meters, 15.783333 -87.45	Mycoportal
5296	Fungi	Basidiomycota	Pucciniomycetes	Pucciniales	Pucciniaceae	Puccinia	Puccinia urbaniana	urbaniana	P. urbaniana	Puccinia urbaniana	Puccinia urbaniana	Davidson, R. W.	Standley, P. C.	53719	1927	Honduras	Atlántida	Department of Atlantida vicinity of, at Sea level, 15.77586 -87.47585	Mycoportal
5296	Fungi	Basidiomycota	Pucciniomycetes	Pucciniales	Pucciniaceae	Puccinia	Puccinia urbaniana	urbaniana	P. urbaniana	Puccinia urbaniana	Puccinia urbaniana		Standley, P. C.	54045	1927	Honduras	Atlántida	Lancetilla Valley, near Tela, Dept. of Atlantida alt. 20-600 meters, 15.783333 -87.45	Mycoportal
5296	Fungi	Basidiomycota	Pucciniomycetes	Pucciniales	Pucciniaceae	Puccinia	Puccinia urbaniana	urbaniana	P. urbaniana	Puccinia urbaniana	Puccinia urbaniana		Standley, P. C.	56591	1927	Honduras	Atlántida	Lancetilla Valley, near Tela, Dept. of Atlantida alt. 20-600 meters, 15.783333 -87.45	Mycoportal
5296	Fungi	Basidiomycota	Pucciniomycetes	Pucciniales	Pucciniaceae	Puccinia	Puccinia urbaniana	urbaniana	P. urbaniana	Puccinia urbaniana	Puccinia urbaniana		Standley, P. C.		1927	Honduras	Atlántida		Mycoportal
5296	Fungi	Basidiomycota	Pucciniomycetes	Pucciniales	Pucciniaceae	Puccinia	Puccinia urbaniana	urbaniana	P. urbaniana	Puccinia urbaniana	Puccinia urbaniana		Standley, P. C.	53014	1927	Honduras	Atlántida		Mycoportal
5296	Fungi	Basidiomycota	Pucciniomycetes	Pucciniales	Pucciniaceae	Puccinia	Puccinia urbaniana	urbaniana	P. urbaniana	Puccinia urbaniana	Puccinia urbaniana	Davidson, R. W.	Standley, P. C.	53069	1927	Honduras	Atlántida	Lancetilla Valley, near Tela, 15.735218 -87.46246, 20 - 600m	Mycoportal
5296	Fungi	Basidiomycota	Pucciniomycetes	Pucciniales	Pucciniaceae	Puccinia	Puccinia urbaniana	urbaniana	P. urbaniana	Puccinia urbaniana	Puccinia urbaniana	Davidson, R. W.	Standley, P. C.	53719	1927	Honduras	Atlántida	Vicinity of Tela, 15.775073 -87.464763	Mycoportal
5296	Fungi	Basidiomycota	Pucciniomycetes	Pucciniales	Pucciniaceae	Puccinia	Puccinia urbaniana	urbaniana	P. urbaniana	Puccinia urbaniana	Puccinia urbaniana	Davidson, R. W.	Standley, P. C.	54045	1927	Honduras	Atlántida	Lancetilla Valley, near Tela, 15.735218 -87.46246, 20 - 600m	Mycoportal
5296	Fungi	Basidiomycota	Pucciniomycetes	Pucciniales	Pucciniaceae	Puccinia	Puccinia urbaniana	urbaniana	P. urbaniana	Puccinia urbaniana	Puccinia urbaniana	Davidson, R. W.	Standley, P. C.	56591	1927	Honduras	Atlántida	Lancetilla Valley, near Tela, 15.735218 -87.46246, 20 - 600m	Mycoportal
5300	Fungi	Basidiomycota	Pucciniomycetes	Pucciniales	Coleosporiaceae	Coleosporium	Coleosporium elephantopodis	elephantopodis	C. elephantopodis	Coleosporium elephantopodis	Coleosporium elephantopodis		Standley, P. C.	56597	1927	Honduras	Atlántida	Vicinity of Tela, 15.775073 -87.464763	Mycoportal
5300	Fungi	Basidiomycota	Pucciniomycetes	Pucciniales	Coleosporiaceae	Coleosporium	Coleosporium ipomoeae	ipomoeae	C. ipomoeae	Coleosporium ipomoeae	Coleosporium ipomoeae		Standley, P. C.	53004	1927	Honduras	Atlántida	Tela, vicinity of, at Sea level, 15.77586 -87.47585	Mycoportal
5300	Fungi	Basidiomycota	Pucciniomycetes	Pucciniales	Coleosporiaceae	Coleosporium	Coleosporium ipomoeae	ipomoeae	C. ipomoeae	Coleosporium ipomoeae	Coleosporium ipomoeae		Standley, P. C.	53004	1927	Honduras	Atlántida	Vicinity of Tela, 15.775073 -87.464763	Mycoportal
5314	Fungi	Basidiomycota	Agaricomycetes	Polyporales	Polyporaceae	Ganoderma	Ganoderma lucidum	lucidum	G. lucidum	Ganoderma lucidum	Ganoderma lucidum	Stevenson, J. A.	Standley, P. C.	52813	1927	Honduras	Atlántida		Mycoportal
5314	Fungi	Basidiomycota	Agaricomycetes	Polyporales	Polyporaceae	Ganoderma	Ganoderma lucidum	lucidum	G. lucidum	Ganoderma lucidum	Ganoderma lucidum	Stevenson, J. A.	Standley, P. C.	53876	1927	Honduras	Atlántida		Mycoportal
5314	Fungi	Basidiomycota	Agaricomycetes	Polyporales	Polyporaceae	Ganoderma	Ganoderma lucidum	lucidum	G. lucidum	Ganoderma lucidum	Ganoderma lucidum	Stevenson, J. A.	Standley, P. C.	54495	1927	Honduras	Atlántida		Mycoportal
5314	Fungi	Basidiomycota	Agaricomycetes	Polyporales	Polyporaceae	Ganoderma	Ganoderma lucidum	lucidum	G. lucidum	Ganoderma lucidum	Ganoderma lucidum	Stevenson, J. A.	Standley, P. C.	55294	1927	Honduras	Atlántida		Mycoportal
5314	Fungi	Basidiomycota	Agaricomycetes	Polyporales	Polyporaceae	Ganoderma	Ganoderma lucidum	lucidum	G. lucidum	Ganoderma lucidum	Ganoderma lucidum	Stevenson, J. A.	Standley, P. C.	55803	1927	Honduras	Atlántida		Mycoportal
5324	Fungi	Basidiomycota	Agaricomycetes	Polyporales	Polyporaceae	Trametes	Trametes elegans	elegans	T. elegans	Daedalea elegans	Trametes elegans	Stevenson, J. A.	Standley, P. C.	52935	1927	Honduras	Atlántida		Mycoportal
5324	Fungi	Basidiomycota	Agaricomycetes	Polyporales	Polyporaceae	Trametes	Trametes elegans	elegans	T. elegans	Daedalea elegans	Trametes elegans	Stevenson, J. A.	Standley, P. C.	53279	1927	Honduras	Atlántida		Mycoportal
5324	Fungi	Basidiomycota	Agaricomycetes	Polyporales	Polyporaceae	Trametes	Trametes elegans	elegans	T. elegans	Daedalea elegans	Trametes elegans	Stevenson, J. A.	Standley, P. C.	53886	1927	Honduras	Atlántida		Mycoportal
5324	Fungi	Basidiomycota	Agaricomycetes	Polyporales	Polyporaceae	Trametes	Trametes elegans	elegans	T. elegans	Daedalea elegans	Trametes elegans	Stevenson, J. A.	Standley, P. C.	54103	1927	Honduras	Atlántida		Mycoportal
5324	Fungi	Basidiomycota	Agaricomycetes	Polyporales	Polyporaceae	Trametes	Trametes elegans	elegans	T. elegans	Daedalea elegans	Trametes elegans	Stevenson, J. A.	Standley, P. C.	54267	1927	Honduras	Atlántida		Mycoportal
5324	Fungi	Basidiomycota	Agaricomycetes	Polyporales	Polyporaceae	Trametes	Trametes elegans	elegans	T. elegans	Daedalea elegans	Trametes elegans	Stevenson, J. A.	Standley, P. C.	55370	1927	Honduras	Atlántida		Mycoportal
5324	Fungi	Basidiomycota	Agaricomycetes	Polyporales	Polyporaceae	Trametes	Trametes elegans	elegans	T. elegans	Daedalea elegans	Trametes elegans	Stevenson, J. A.	Standley, P. C.	55418	1927	Honduras	Atlántida		Mycoportal
5324	Fungi	Basidiomycota	Agaricomycetes	Polyporales	Polyporaceae	Trametes	Trametes maxima	maxima	T. maxima	Polyporus maximus	Trametes maxima		Standley, P. C.	54006	1927	Honduras	Atlántida		Mycoportal
5324	Fungi	Basidiomycota	Agaricomycetes	Polyporales	Polyporaceae	Trametes	Trametes pavonia	pavonia	T. pavonia	Polyporus pavonius	Trametes pavonia	Overholts, L. O.	Standley, P. C.	54019	1927	Honduras	Atlántida		Mycoportal
5324	Fungi	Basidiomycota	Agaricomycetes	Polyporales	Polyporaceae	Trametes	Trametes pavonia	pavonia	T. pavonia	Polyporus pavonius	Trametes pavonia	Overholts, L. O.	Standley, P. C.	54691	1927	Honduras	Atlántida		Mycoportal
5324	Fungi	Basidiomycota	Agaricomycetes	Polyporales	Polyporaceae	Trametes	Trametes villosa	villosa	T. villosa	Polyporus pinsitus	Trametes villosa	Stevenson, J. A.	Standley, P. C.	53122	1927	Honduras	Atlántida		Mycoportal
5324	Fungi	Basidiomycota	Agaricomycetes	Polyporales	Polyporaceae	Trametes	Trametes villosa	villosa	T. villosa	Polyporus pinsitus	Trametes villosa	Stevenson, J. A.	Standley, P. C.	53408	1927	Honduras	Atlántida		Mycoportal
5324	Fungi	Basidiomycota	Agaricomycetes	Polyporales	Polyporaceae	Trametes	Trametes villosa	villosa	T. villosa	Polyporus pinsitus	Trametes villosa		Stevenson, J. A.		1927	Honduras	Atlántida		Mycoportal
5324	Fungi	Basidiomycota	Agaricomycetes	Polyporales	Polyporaceae	Trametes	Trametes cirrhifer	cirrhifer	T. cirrhifer	Trametes cirrifer	Trametes cirrhifer	Stevenson, J. A.	Standley, P. C.	53141	1927	Honduras	Atlántida		Mycoportal
5324	Fungi	Basidiomycota	Agaricomycetes	Polyporales	Polyporaceae	Trametes	Trametes cubensis	cubensis	T. cubensis	Trametes cubensis	Trametes cubensis		Standley, P. C.	60	1927	Honduras	Atlántida		Mycoportal
5324	Fungi	Basidiomycota	Agaricomycetes	Polyporales	Polyporaceae	Trametes	Trametes cubensis	cubensis	T. cubensis	Trametes cubensis	Trametes cubensis		Standley, P. C.	53877	1927	Honduras	Atlántida		Mycoportal
5324	Fungi	Basidiomycota	Agaricomycetes	Polyporales	Polyporaceae	Trametes	Trametes cubensis	cubensis	T. cubensis	Trametes cubensis	Trametes cubensis		Standley, P. C.	54113	1927	Honduras	Atlántida		Mycoportal
5324	Fungi	Basidiomycota	Agaricomycetes	Polyporales	Polyporaceae	Trametes	Trametes cubensis	cubensis	T. cubensis	Trametes cubensis	Trametes cubensis		Standley, P. C.	54857	1927	Honduras	Atlántida		Mycoportal
5324	Fungi	Basidiomycota	Agaricomycetes	Polyporales	Polyporaceae	Trametes	Trametes cubensis	cubensis	T. cubensis	Trametes cubensis	Trametes cubensis		Standley, P. C.	55360	1927	Honduras	Atlántida		Mycoportal
5333	Fungi	Basidiomycota	Agaricomycetes	Agaricales	Schizophyllaceae	Schizophyllum	Schizophyllum commune	commune	S. commune	Schizophyllum commune	Schizophyllum commune		Standley, P. C.	53749	1927	Honduras	Atlántida	Vicinity of Tela, 15.775073 -87.464763 +-11146m	Mycoportal
5333	Fungi	Basidiomycota	Agaricomycetes	Agaricales	Schizophyllaceae	Schizophyllum	Schizophyllum commune	commune	S. commune	Schizophyllum commune	Schizophyllum commune	Stevenson, J. A.	Standley, P. C.	54105	1927	Honduras	Atlántida	Lancetilla Valley, near Tela, 15.735218 -87.46246 +-5165m	Mycoportal
5333	Fungi	Basidiomycota	Agaricomycetes	Agaricales	Schizophyllaceae	Schizophyllum	Schizophyllum commune	commune	S. commune	Schizophyllum commune	Schizophyllum commune	Stevenson, J. A.	Standley, P. C.		1927	Honduras	Atlántida	Lancetilla Valley near Tela, Department of Atlantida, 15.783333 -87.45 +-3036m	Mycoportal
5333	Fungi	Basidiomycota	Agaricomycetes	Agaricales	Schizophyllaceae	Schizophyllum	Schizophyllum commune	commune	S. commune	Schizophyllum commune	Schizophyllum commune		Standley, P. C.	53749	1927	Honduras	Atlántida	Vicinity of Tela Department of Atlantida, 15.77586 -87.47585 +-14361m.	Mycoportal
5333	Fungi	Basidiomycota	Agaricomycetes	Agaricales	Schizophyllaceae	Schizophyllum	Schizophyllum commune	commune	S. commune	Schizophyllum commune	Schizophyllum commune	Stevenson, J. A.	Standley, P. C.	53772	1927	Honduras	Atlántida	Triunfo, near Tela	Mycoportal
5333	Fungi	Basidiomycota	Agaricomycetes	Agaricales	Schizophyllaceae	Schizophyllum	Schizophyllum commune	commune	S. commune	Schizophyllum commune	Schizophyllum commune	Stevenson, J. A.	Standley, P. C.	54105	1927	Honduras	Atlántida	Lancetilla Valley near Tela, Department of Atlantida 15.783333 -87.45 +-3036m	Mycoportal
5333	Fungi	Basidiomycota	Agaricomycetes	Agaricales	Schizophyllaceae	Schizophyllum	Schizophyllum commune	commune	S. commune	Schizophyllum commune	Schizophyllum commune	Stevenson, J. A.	Standley, P. C.	55589	1927	Honduras	Atlántida		Mycoportal
5357	Fungi	Basidiomycota	Agaricomycetes	Polyporales	Polyporaceae	Lentinus	Lentinus sp.	sp.	Lentinus sp.	Lentinus	Lentinus sp.	Charles, V. K.	Standley, P. C.		1927	Honduras	Atlántida		Mycoportal
5357	Fungi	Basidiomycota	Agaricomycetes	Polyporales	Polyporaceae	Lentinus	Lentinus sp.	sp.	Lentinus sp.	Lentinus	Lentinus sp.	Charles, V. K.	Standley, P. C.		1927	Honduras	Atlántida		Mycoportal
5357	Fungi	Basidiomycota	Agaricomycetes	Polyporales	Polyporaceae	Lentinus	Lentinus sp.	sp.	Lentinus sp.	Lentinus	Lentinus sp.	Charles, V. K.	Standley, P. C.		1927	Honduras	Atlántida		Mycoportal
5357	Fungi	Basidiomycota	Agaricomycetes	Polyporales	Polyporaceae	Lentinus	Lentinus sp.	sp.	Lentinus sp.	Lentinus	Lentinus sp.		Standley, P. C.		1927	Honduras	Atlántida		Mycoportal
5357	Fungi	Basidiomycota	Agaricomycetes	Polyporales	Polyporaceae	Lentinus	Lentinus crinitus	crinitus	L. crinitus	Lentinus crinitus	Lentinus crinitus	Charles, V. K.	Standley, P. C.	55360	1927	Honduras	Atlántida	Lancetilla Valley, Department of Atlantida near Tela, 15.783333 -87.45 +-3036m	Mycoportal
5357	Fungi	Basidiomycota	Agaricomycetes	Polyporales	Polyporaceae	Lentinus	Lentinus villosus	villosus	L. villosus	Lentinus villosus	Lentinus villosus	Charles, V. K.	Standley, P. C.		1927	Honduras	Atlántida		Mycoportal
5357	Fungi	Basidiomycota	Agaricomycetes	Polyporales	Polyporaceae	Lentinus	Lentinus villosus	villosus	L. villosus	Lentinus villosus	Lentinus villosus	Charles, V. K.	Standley, P. C.		1927	Honduras	Atlántida		Mycoportal
5498	Fungi	Ascomycota	Dothideomycetes	Cladosporiales	Cladosporiaceae	Cladosporium	Cladosporium herbarum	herbarum	C. herbarum	Cladosporium herbarum	Cladosporium herbarum	Stevenson, J. A.	Standley, P. C.	56825	1927	Honduras	Atlántida		Mycoportal
5543	Fungi	Ascomycota	Sordariomycetes	Hypocreales	Hypocreaceae	Hypocrea	Hypocrea sp.	sp.	Hypocrea sp.	Hypocrea	Hypocrea sp.	Diehl, W. W.	Standley, P. C.	52944	1927	Honduras	Atlántida		Mycoportal
5543	Fungi	Ascomycota	Sordariomycetes	Hypocreales	Hypocreaceae	Hypocrea	Hypocrea sp.	sp.	Hypocrea sp.	Hypocrea	Hypocrea sp.	Diehl, W. W.	Standley, P. C.	53979	1927	Honduras	Atlántida		Mycoportal
5637	Fungi	Basidiomycota	Agaricomycetes	Polyporales	Polyporaceae	Polyporus	Polyporus zonalis	zonalis	P. zonalis	Polyporus zonalis	Polyporus zonalis	Stevenson, J. A.	Standley, P. C.	55130	1927	Honduras	Atlántida		Mycoportal
5637	Fungi	Basidiomycota	Agaricomycetes	Polyporales	Polyporaceae	Polyporus	Polyporus zonalis	zonalis	P. zonalis	Polyporus zonalis	Polyporus zonalis	Stevenson, J. A.	Standley, P. C.	55132	1927	Honduras	Atlántida		Mycoportal
5637	Fungi	Basidiomycota	Agaricomycetes	Polyporales	Polyporaceae	Polyporus	Polyporus zonalis	zonalis	P. zonalis	Polyporus zonalis	Polyporus zonalis	Stevenson, J. A.	Standley, P. C.	55256	1927	Honduras	Atlántida		Mycoportal
5637	Fungi	Basidiomycota	Agaricomycetes	Polyporales	Polyporaceae	Polyporus	Polyporus zonalis	zonalis	P. zonalis	Polyporus zonalis	Polyporus zonalis	Stevenson, J. A.	Standley, P. C.	55259	1927	Honduras	Atlántida		Mycoportal
5644	Fungi	Basidiomycota	Agaricomycetes	Russulales	Stereaceae	Stereum	Stereum lobatum	lobatum	S. lobatum	Stereum lobatum	Stereum lobatum	Stevenson, J. A.	Standley, P. C.	53688	1927	Honduras	Atlántida		Mycoportal
34448	Fungi	Basidiomycota	Agaricomycetes	Agaricales	Marasmiaceae	Marasmius	Marasmius graminum	graminum	M. graminum	Marasmius graminum	Marasmius graminum	Charles, V. K.	Standley, P. C.	53808	1927	Honduras	Atlántida		Mycoportal
34472	Fungi	Basidiomycota	Agaricomycetes	Polyporales	Polyporaceae	Amauroderma	Amauroderma omphalodes	omphalodes	A. omphalodes	Polyporus omphalodes	Amauroderma omphalodes	Stevenson, J. A.	Standley, P. C.	55283	1927	Honduras	Atlántida		Mycoportal
34472	Fungi	Basidiomycota	Agaricomycetes	Polyporales	Polyporaceae	Amauroderma	Amauroderma omphalodes	omphalodes	A. omphalodes	Polyporus omphalodes	Amauroderma omphalodes	Stevenson, J. A.	Standley, P. C.	55375	1927	Honduras	Atlántida		Mycoportal
36922	Fungi	Ascomycota	Sordariomycetes	Diaporthales	Diaporthaceae	Diaporthe	Diaporthe heveae	heveae	D. heveae	Diaporthe heveae	Diaporthe heveae	Charles, V. K.	Dean, H. S.		1927	Honduras	Atlántida		Mycoportal
37991	Fungi	Ascomycota	Sordariomycetes	Xylariales	Xylariaceae	Xylaria	Xylaria anisopleura	anisopleura	X. anisopleura	Xylaria anisopleura	Xylaria anisopleura	Shear, C. L.; Diehl, W. W.; Miller, J. H.	Standley, P. C.		1927	Honduras	Atlántida		Mycoportal
37991	Fungi	Ascomycota	Sordariomycetes	Xylariales	Xylariaceae	Xylaria	Xylaria anisopleura	anisopleura	X. anisopleura	Xylaria anisopleura	Xylaria anisopleura	Shear, C. L.	Standley, P. C.	54852	1927	Honduras	Atlántida		Mycoportal
37991	Fungi	Ascomycota	Sordariomycetes	Xylariales	Xylariaceae	Xylaria	Xylaria cubensis	cubensis	X. cubensis	Xylaria cubensis	Xylaria cubensis	Diehl, W. W.; Miller, J. H.	Standley, P. C.		1927	Honduras	Atlántida		Mycoportal
37991	Fungi	Ascomycota	Sordariomycetes	Xylariales	Xylariaceae	Xylaria	Xylaria cubensis	cubensis	X. cubensis	Xylaria cubensis	Xylaria cubensis	Diehl, W. W.; Miller, J. H.	Standley, P. C.		1927	Honduras	Atlántida		Mycoportal
37991	Fungi	Ascomycota	Sordariomycetes	Xylariales	Xylariaceae	Xylaria	Xylaria dichotoma	dichotoma	X. dichotoma	Xylaria dichotoma	Xylaria dichotoma	Shear, C. L.; Diehl, W. W.	Standley, P. C.		1927	Honduras	Atlántida		Mycoportal
37991	Fungi	Ascomycota	Sordariomycetes	Xylariales	Xylariaceae	Xylaria	Xylaria dichotoma	dichotoma	X. dichotoma	Xylaria dichotoma	Xylaria dichotoma	Shear, C. L.; Diehl, W. W.	Standley, P. C.		1927	Honduras	Atlántida		Mycoportal
37991	Fungi	Ascomycota	Sordariomycetes	Xylariales	Xylariaceae	Xylaria	Xylaria dichotoma	dichotoma	X. dichotoma	Xylaria dichotoma	Xylaria dichotoma	Shear, C. L.; Diehl, W. W.	Standley, P. C.		1927	Honduras	Atlántida		Mycoportal
37991	Fungi	Ascomycota	Sordariomycetes	Xylariales	Xylariaceae	Xylaria	Xylaria dichotoma	dichotoma	X. dichotoma	Xylaria dichotoma	Xylaria dichotoma	Shear, C. L.	Standley, P. C.		1927	Honduras	Atlántida		Mycoportal
37991	Fungi	Ascomycota	Sordariomycetes	Xylariales	Xylariaceae	Xylaria	Xylaria dichotoma	dichotoma	X. dichotoma	Xylaria dichotoma	Xylaria dichotoma	Shear, C. L.; Dulel	Standley, P. C.		1927	Honduras	Atlántida		Mycoportal
37991	Fungi	Ascomycota	Sordariomycetes	Xylariales	Xylariaceae	Xylaria	Xylaria dichotoma	dichotoma	X. dichotoma	Xylaria dichotoma	Xylaria dichotoma	Shear, C. L.	Standley, P. C.	52888	1927	Honduras	Atlántida		Mycoportal
37991	Fungi	Ascomycota	Sordariomycetes	Xylariales	Xylariaceae	Xylaria	Xylaria dichotoma	dichotoma	X. dichotoma	Xylaria dichotoma	Xylaria dichotoma	Shear, C. L.	Standley, P. C.	54271	1927	Honduras	Atlántida		Mycoportal
37991	Fungi	Ascomycota	Sordariomycetes	Xylariales	Xylariaceae	Xylaria	Xylaria dichotoma	dichotoma	X. dichotoma	Xylaria dichotoma	Xylaria dichotoma	Shear, C. L.	Standley, P. C.	54658	1927	Honduras	Atlántida		Mycoportal
37991	Fungi	Ascomycota	Sordariomycetes	Xylariales	Xylariaceae	Xylaria	Xylaria dichotoma	dichotoma	X. dichotoma	Xylaria dichotoma	Xylaria dichotoma	Shear, C. L.	Standley, P. C.	55528	1927	Honduras	Atlántida		Mycoportal
37991	Fungi	Ascomycota	Sordariomycetes	Xylariales	Xylariaceae	Xylaria	Xylaria guianensis	guianensis	X. guianensis	Xylaria guianensis	Xylaria guianensis	Diehl, W. W.; Miller, J. H.	Standley, P. C.		1927	Honduras	Atlántida		Mycoportal
37991	Fungi	Ascomycota	Sordariomycetes	Xylariales	Xylariaceae	Xylaria	Xylaria multiplex	multiplex	X. multiplex	Xylaria multiplex	Xylaria multiplex	Shear, C. L.; Diehl, W. W.; Miller, J. H.	Standley, P. C.	54505	1927	Honduras	Atlántida		Mycoportal
37991	Fungi	Ascomycota	Sordariomycetes	Xylariales	Xylariaceae	Xylaria	Xylaria multiplex	multiplex	X. multiplex	Xylaria multiplex	Xylaria multiplex	Diehl, W. W.; Miller, J. H.	Standley, P. C.		1927	Honduras	Atlántida		Mycoportal
37991	Fungi	Ascomycota	Sordariomycetes	Xylariales	Xylariaceae	Xylaria	Xylaria schweinitzii	schweinitzii	X. schweinitzii	Xylaria schweinitzii	Xylaria schweinitzii	Diehl, W. W.	Standley, P. C.	55404	1927	Honduras	Atlántida		Mycoportal
37991	Fungi	Ascomycota	Sordariomycetes	Xylariales	Xylariaceae	Xylaria	Xylaria scopiformis	scopiformis	X. scopiformis	Xylaria scopiformis	Xylaria scopiformis	Shear, C. L.; Diehl, W. W.	Standley, P. C.		1927	Honduras	Atlántida		Mycoportal
37991	Fungi	Ascomycota	Sordariomycetes	Xylariales	Xylariaceae	Xylaria	Xylaria scopiformis	scopiformis	X. scopiformis	Xylaria scopiformis	Xylaria scopiformis	Shear, C. L.	Standley, P. C.	54505	1927	Honduras	Atlántida		Mycoportal
37991	Fungi	Ascomycota	Sordariomycetes	Xylariales	Xylariaceae	Xylaria	Xylaria scopiformis	scopiformis	X. scopiformis	Xylaria scopiformis	Xylaria scopiformis	Shear, C. L.	Standley, P. C.	54849	1927	Honduras	Atlántida		Mycoportal
37991	Fungi	Ascomycota	Sordariomycetes	Xylariales	Xylariaceae	Xylaria	Xylaria scopiformis	scopiformis	X. scopiformis	Xylaria scopiformis	Xylaria scopiformis	Shear, C. L.	Standley, P. C.	54905	1927	Honduras	Atlántida		Mycoportal
37991	Fungi	Ascomycota	Sordariomycetes	Xylariales	Xylariaceae	Xylaria	Xylaria tabacina	tabacina	X. tabacina	Xylaria tabacina	Xylaria tabacina	Diehl, W. W.	Standley, P. C.	53490	1927	Honduras	Atlántida		Mycoportal
37991	Fungi	Ascomycota	Sordariomycetes	Xylariales	Xylariaceae	Xylaria	Xylaria telfairii	telfairii	X. telfairii	Xylaria telfairii	Xylaria telfairii	Miller, J. H.; Diehl, W. W.	Standley, P. C.	53490	1927	Honduras	Atlántida		Mycoportal
38807	Fungi	Basidiomycota	Agaricomycetes	Polyporales	Panaceae	Panus	Panus strigellus	strigellus	P. strigellus	Lentinus strigellus	Panus strigellus	Charles, V. K.	Standley, P. C.	54399	1927	Honduras	Atlántida	Lancetilla Valley near Tela, 15.783333 -87.45 +-3036m	Mycoportal
38807	Fungi	Basidiomycota	Agaricomycetes	Polyporales	Panaceae	Panus	Panus rudis	rudis	P. rudis	Panus rudis	Panus rudis	Charles, V. K.	Standley, P. C.		1927	Honduras	Atlántida	Lancetilla Valley near Tela, 15.783333 -87.45 +-3036m	Mycoportal
40441	Fungi	Basidiomycota	Agaricomycetes	Polyporales	Polyporaceae	Fomes	Fomes sp.	sp.	Fomes sp.	Fomes	Fomes sp.		Standley, P. C.	55619	1927	Honduras	Atlántida		Mycoportal
40441	Fungi	Basidiomycota	Agaricomycetes	Polyporales	Polyporaceae	Fomes	Fomes fasciatus	fasciatus	F. fasciatus	Fomes marmoratus	Fomes fasciatus	Stevenson, J. A.	Standley, P. C.	54358	1927	Honduras	Atlántida		Mycoportal
40441	Fungi	Basidiomycota	Agaricomycetes	Polyporales	Polyporaceae	Fomes	Fomes fasciatus	fasciatus	F. fasciatus	Fomes marmoratus	Fomes fasciatus	Stevenson, J. A.	Standley, P. C.	55131	1927	Honduras	Atlántida		Mycoportal
40441	Fungi	Basidiomycota	Agaricomycetes	Polyporales	Polyporaceae	Fomes	Fomes pseudosenex	pseudosenex	F. pseudosenex	Fomes pseudosenex	Fomes pseudosenex	Lowe, J. L.	Standley, P. C.	53558	1927	Honduras	Atlántida		Mycoportal
40443	Fungi	Basidiomycota	Agaricomycetes	Gloeophyllales	Gloeophyllaceae	Gloeophyllum	Gloeophyllum striatum	striatum	G. striatum	Lenzites striata	Gloeophyllum striatum	Stevenson, J. A.	Standley, P. C.	52899	1927	Honduras	Atlántida		Mycoportal
40443	Fungi	Basidiomycota	Agaricomycetes	Gloeophyllales	Gloeophyllaceae	Gloeophyllum	Gloeophyllum striatum	striatum	G. striatum	Lenzites striata	Gloeophyllum striatum	Stevenson, J. A.	Standley, P. C.	54093	1927	Honduras	Atlántida		Mycoportal
40443	Fungi	Basidiomycota	Agaricomycetes	Gloeophyllales	Gloeophyllaceae	Gloeophyllum	Gloeophyllum striatum	striatum	G. striatum	Lenzites striata	Gloeophyllum striatum	Stevenson, J. A.	Standley, P. C.	54661	1927	Honduras	Atlántida		Mycoportal
40443	Fungi	Basidiomycota	Agaricomycetes	Gloeophyllales	Gloeophyllaceae	Gloeophyllum	Gloeophyllum striatum	striatum	G. striatum	Lenzites striata	Gloeophyllum striatum	Stevenson, J. A.	Standley, P. C.	55308	1927	Honduras	Atlántida		Mycoportal
40443	Fungi	Basidiomycota	Agaricomycetes	Gloeophyllales	Gloeophyllaceae	Gloeophyllum	Gloeophyllum striatum	striatum	G. striatum	Lenzites striata	Gloeophyllum striatum	Stevenson, J. A.	Standley, P. C.	55529	1927	Honduras	Atlántida		Mycoportal
40451	Fungi	Basidiomycota	Agaricomycetes	Hymenochaetales	Hymenochaetales family Incertae sedis	Nigrohirschioporus	Nigrohirschioporus sector	sector	N. sector	Polyporus sector	Nigrohirschioporus sector	Stevenson, J. A.	Standley, P. C.	52764	1927	Honduras	Atlántida		Mycoportal
40451	Fungi	Basidiomycota	Agaricomycetes	Hymenochaetales	Hymenochaetales family Incertae sedis	Nigrohirschioporus	Nigrohirschioporus sector	sector	N. sector	Polyporus sector	Nigrohirschioporus sector	Stevenson, J. A.	Standley, P. C.	54209	1927	Honduras	Atlántida		Mycoportal
40451	Fungi	Basidiomycota	Agaricomycetes	Hymenochaetales	Hymenochaetales family Incertae sedis	Nigrohirschioporus	Nigrohirschioporus sector	sector	N. sector	Polyporus sector	Nigrohirschioporus sector	Stevenson, J. A.	Standley, P. C.	55414	1927	Honduras	Atlántida		Mycoportal
40451	Fungi	Basidiomycota	Agaricomycetes	Hymenochaetales	Hymenochaetales family Incertae sedis	Trichaptum	Trichaptum versatile	versatile	T. versatile	Polyporus versatilis	Trichaptum versatile	Stevenson, J. A.	Standley, P. C.	54436	1927	Honduras	Atlántida		Mycoportal
40470	Fungi	Basidiomycota	Agaricomycetes	Hymenochaetales	Hymenochaetaceae	Phellinus	Phellinus ferrugineovelutinus	ferrugineovelutinus	P. ferrugineovelutinus	Phellinus ferrugineovelutinus	Phellinus ferrugineovelutinus	Ryvarden, L.	Standley, P. C.	55355	1927	Honduras	Atlántida		Mycoportal
40470	Fungi	Basidiomycota	Agaricomycetes	Hymenochaetales	Hymenochaetaceae	Phellinus	Phellinus fastuosus	fastuosus	P. fastuosus	Fomes fastuosus	Phellinus fastuosus	Overholts, L. O.	Standley, P. C.	53130	1927	Honduras	Atlántida		Mycoportal
40470	Fungi	Basidiomycota	Agaricomycetes	Hymenochaetales	Hymenochaetaceae	Phellinus	Phellinus crocatus	crocatus	P. crocatus	Polyporus crocatus	Phellinus crocatus		Standley, P. C.	54165	1927	Honduras	Atlántida		Mycoportal
40470	Fungi	Basidiomycota	Agaricomycetes	Hymenochaetales	Hymenochaetaceae	Phellinus	Phellinus crocatus	crocatus	P. crocatus	Polyporus crocatus	Phellinus crocatus		Standley, P. C.	54187	1927	Honduras	Atlántida		Mycoportal
40610	Fungi	Ascomycota	Sordariomycetes	Hypocreales	Clavicipitaceae	Balansia	Balansia claviceps	claviceps	B. claviceps	Balansia claviceps	Balansia claviceps		Standley, P. C.	52853	1927	Honduras	Atlántida		Mycoportal
40610	Fungi	Ascomycota	Sordariomycetes	Hypocreales	Clavicipitaceae	Balansia	Balansia claviceps	claviceps	B. claviceps	Balansia claviceps	Balansia claviceps	Diehl, W. W.	Standley, P. C.	53475	1927	Honduras	Atlántida		Mycoportal
40610	Fungi	Ascomycota	Sordariomycetes	Hypocreales	Clavicipitaceae	Balansia	Balansia trinitensis	trinitensis	B. trinitensis	Balansia trinitensis	Balansia trinitensis	Diehl, W. W.	Standley, P. C.	52853	1927	Honduras	Atlántida		Mycoportal
40610	Fungi	Ascomycota	Sordariomycetes	Hypocreales	Clavicipitaceae	Balansia	Balansia trinitensis	trinitensis	B. trinitensis	Balansia trinitensis	Balansia trinitensis	Diehl, W. W.	Standley, P. C.	53475	1927	Honduras	Atlántida		Mycoportal
40653	Fungi	Ascomycota	Sordariomycetes	Amplistromatales	Amplistromataceae	Wallrothiella	Wallrothiella sp.	sp.	Wallrothiella sp.	Wallrothiella	Wallrothiella sp.	Shear, C. L.	Standley, P. C.	55806	1927	Honduras	Atlántida		Mycoportal
41254	Fungi	Ascomycota	Dothideomycetes	Mycosphaerellales	Mycosphaerellaceae	Mycosphaerella	Mycosphaerella cassiae	cassiae	M. cassiae	Mycosphaerella cassiae	Mycosphaerella cassiae	Stevenson, J. A.	Standley, P. C.	55332	1927	Honduras	Atlántida		Mycoportal
42305	Fungi	Ascomycota	Sordariomycetes	Hypocreales	Clavicipitaceae	Hypocrella	Hypocrella brasiliana	brasiliana	H. brasiliana	Hypocrella brasiliana	Hypocrella brasiliana	Mains, E. B.	Standley, P. C.	53979	1927	Honduras	Atlántida		Mycoportal
42305	Fungi	Ascomycota	Sordariomycetes	Hypocreales	Clavicipitaceae	Hypocrella	Hypocrella brasiliana	brasiliana	H. brasiliana	Hypocrella brasiliana	Hypocrella brasiliana	Mains, E. B.	Standley, P. C.		1927	Honduras	Atlántida		Mycoportal
42308	Fungi	Ascomycota	Sordariomycetes	Xylariales	Hypoxylaceae	Hypoxylon	Hypoxylon placentiforme	placentiforme	H. placentiforme	Hypoxylon placentiforme	Hypoxylon placentiforme	Diehl, W. W.	Standley, P. C.	54432	1927	Honduras	Atlántida		Mycoportal
42308	Fungi	Ascomycota	Sordariomycetes	Xylariales	Hypoxylaceae	Hypoxylon	Hypoxylon sclerophaeum	sclerophaeum	H. sclerophaeum	Hypoxylon sclerophaeum	Hypoxylon sclerophaeum	Diehl, W. W.; Miller, J. H.	Standley, P. C.	54432	1927	Honduras	Atlántida		Mycoportal
42360	Fungi	Ascomycota	Sordariomycetes	Xylariales	Hypoxylaceae	Daldinia	Daldinia concentrica	concentrica	D. concentrica	Daldinia concentrica	Daldinia concentrica	Shear, C. L.; Diehl, W. W.	Standley, P. C.	52949	1927	Honduras	Atlántida		Mycoportal
42360	Fungi	Ascomycota	Sordariomycetes	Xylariales	Hypoxylaceae	Daldinia	Daldinia concentrica	concentrica	D. concentrica	Daldinia concentrica	Daldinia concentrica	Shear, C. L.; Diehl, W. W.	Standley, P. C.	53673	1927	Honduras	Atlántida		Mycoportal
42360	Fungi	Ascomycota	Sordariomycetes	Xylariales	Hypoxylaceae	Daldinia	Daldinia concentrica	concentrica	D. concentrica	Daldinia concentrica	Daldinia concentrica		Standley, P. C.	55524	1927	Honduras	Atlántida		Mycoportal
47191	Fungi	Ascomycota	Pezizomycetes	Pezizales	Sarcoscyphaceae	Cookeina	Cookeina sulcipes	sulcipes	C. sulcipes	Cookeina sulcipes	Cookeina sulcipes	Cash, E. K.	Standley, P. C.	53278	1927	Honduras	Atlántida		Mycoportal
47191	Fungi	Ascomycota	Pezizomycetes	Pezizales	Sarcoscyphaceae	Cookeina	Cookeina sulcipes	sulcipes	C. sulcipes	Cookeina sulcipes	Cookeina sulcipes	Cash, E. K.	Standley, P. C.	53674	1927	Honduras	Atlántida		Mycoportal
47191	Fungi	Ascomycota	Pezizomycetes	Pezizales	Sarcoscyphaceae	Cookeina	Cookeina tricholoma	tricholoma	C. tricholoma	Cookeina tricholoma	Cookeina tricholoma	Cash, E. K.	Standley, P. C.	54655	1927	Honduras	Atlántida		Mycoportal
47191	Fungi	Ascomycota	Pezizomycetes	Pezizales	Sarcoscyphaceae	Cookeina	Cookeina tricholoma	tricholoma	C. tricholoma	Cookeina tricholoma	Cookeina tricholoma		Standley, P. C.	54447	1927	Honduras	Atlántida		Mycoportal
54961	Fungi	Ascomycota	Sordariomycetes	Phyllachorales	Phyllachoraceae	Phyllachora	Phyllachora sp.	sp.	Phyllachora sp.	Phyllachora	Phyllachora sp.		Standley, P. C.	54536	1927	Honduras	Atlántida		Mycoportal
62129	Fungi	Ascomycota	Dothideomycetes	Capnodiales	Capnodiaceae	Antennariella	Antennariella sp.	sp.	Antennariella sp.	Antennariella	Antennariella sp.	Chaves, B. A.	Standley, P. C.	5670	1927	Honduras	Atlántida		Mycoportal
62636	Fungi	Basidiomycota	Exobasidiomycetes	Entylomatales	Entylomataceae	Entyloma	Entyloma australe	australe	E. australe	Entyloma australe	Entyloma australe		Standley, P. C.	54086	1927	Honduras	Atlántida		Mycoportal
65356	Chromista	Oomycota	Oomycota class incertae sedis	Albuginales	Albuginaceae	Albugo	Albugo ipomoeae-panduratae	ipomoeae-panduratae	A. ipomoeae-panduratae	Albugo ipomoeae-panduratae	Albugo ipomoeae-panduratae		Standley, P. C.	53469	1927	Honduras	Atlántida		Mycoportal
65356	Chromista	Oomycota	Oomycota class incertae sedis	Albuginales	Albuginaceae	Albugo	Albugo ipomoeae-panduratae	ipomoeae-panduratae	A. ipomoeae-panduratae	Albugo ipomoeae-panduratae	Albugo ipomoeae-panduratae		Standley, P. C.		1927	Honduras	Atlántida		Mycoportal
66277	Fungi	Ascomycota	Sordariomycetes	Meliolales	Meliolaceae	Meliola	Meliola sp.	sp.	Meliola sp.	Meliola	Meliola sp.		Standley, P. C.	55273	1927	Honduras	Atlántida		Mycoportal
66277	Fungi	Ascomycota	Sordariomycetes	Meliolales	Meliolaceae	Meliola	Meliola sp.	sp.	Meliola sp.	Meliola	Meliola sp.		Standley, P. C.	55497	1927	Honduras	Atlántida		Mycoportal
66277	Fungi	Ascomycota	Sordariomycetes	Meliolales	Meliolaceae	Meliola	Meliola sp.	sp.	Meliola sp.	Meliola	Meliola sp.		Standley, P. C.	56569	1927	Honduras	Atlántida		Mycoportal
66277	Fungi	Ascomycota	Sordariomycetes	Meliolales	Meliolaceae	Meliola	Meliola sp.	sp.	Meliola sp.	Meliola	Meliola sp.		Standley, P. C.	PCS956	1927	Honduras	Atlántida		Mycoportal
66277	Fungi	Ascomycota	Sordariomycetes	Meliolales	Meliolaceae	Meliola	Meliola sp.	sp.	Meliola sp.	Meliola	Meliola sp.		Standley, P. C.	PCS957	1927	Honduras	Atlántida		Mycoportal
66277	Fungi	Ascomycota	Sordariomycetes	Meliolales	Meliolaceae	Meliola	Meliola sp.	sp.	Meliola sp.	Meliola	Meliola sp.		Standley, P. C.	PCS958	1927	Honduras	Atlántida		Mycoportal
66277	Fungi	Ascomycota	Sordariomycetes	Meliolales	Meliolaceae	Meliola	Meliola sp.	sp.	Meliola sp.	Meliola	Meliola sp.		Standley, P. C.	PCS959	1927	Honduras	Atlántida		Mycoportal
66277	Fungi	Ascomycota	Sordariomycetes	Meliolales	Meliolaceae	Meliola	Meliola amphigena	amphigena	M. amphigena	Meliola amphigena	Meliola amphigena	Hansford, C. G.	Standley, P. C.	53852	1927	Honduras	Atlántida		Mycoportal
66277	Fungi	Ascomycota	Sordariomycetes	Meliolales	Meliolaceae	Meliola	Meliola amphigena	amphigena	M. amphigena	Meliola amphigena	Meliola amphigena		Standley, P. C.	55273	1927	Honduras	Atlántida		Mycoportal
66277	Fungi	Ascomycota	Sordariomycetes	Meliolales	Meliolaceae	Meliola	Meliola amphigena	amphigena	M. amphigena	Meliola amphigena	Meliola amphigena		Standley, P. C.	55497	1927	Honduras	Atlántida		Mycoportal
66277	Fungi	Ascomycota	Sordariomycetes	Meliolales	Meliolaceae	Meliola	Meliola amphigena	amphigena	M. amphigena	Meliola amphigena	Meliola amphigena		Standley, P. C.	55678	1927	Honduras	Atlántida		Mycoportal
66277	Fungi	Ascomycota	Sordariomycetes	Meliolales	Meliolaceae	Meliola	Meliola bicornis	bicornis	M. bicornis	Meliola bicornis	Meliola bicornis		Standley, P. C.	53686	1927	Honduras	Atlántida		Mycoportal
66277	Fungi	Ascomycota	Sordariomycetes	Meliolales	Meliolaceae	Meliola	Meliola bicornis	bicornis	M. bicornis	Meliola bicornis	Meliola bicornis		Standley, P. C.	54398	1927	Honduras	Atlántida		Mycoportal
66277	Fungi	Ascomycota	Sordariomycetes	Meliolales	Meliolaceae	Meliola	Meliola bicornis	bicornis	M. bicornis	Meliola bicornis	Meliola bicornis		Standley, P. C.	54552	1927	Honduras	Atlántida		Mycoportal
66277	Fungi	Ascomycota	Sordariomycetes	Meliolales	Meliolaceae	Meliola	Meliola bicornis	bicornis	M. bicornis	Meliola bicornis	Meliola bicornis	Stevenson, J. A.	Standley, P. C.	55274	1927	Honduras	Atlántida		Mycoportal
66277	Fungi	Ascomycota	Sordariomycetes	Meliolales	Meliolaceae	Meliola	Meliola bicornis	bicornis	M. bicornis	Meliola bicornis	Meliola bicornis		Standley, P. C.	55275	1927	Honduras	Atlántida		Mycoportal
66277	Fungi	Ascomycota	Sordariomycetes	Meliolales	Meliolaceae	Meliola	Meliola bicornis	bicornis	M. bicornis	Meliola bicornis	Meliola bicornis		Standley, P. C.	PCS932	1927	Honduras	Atlántida		Mycoportal
66277	Fungi	Ascomycota	Sordariomycetes	Meliolales	Meliolaceae	Meliola	Meliola bignoniacearum	bignoniacearum	M. bignoniacearum	Meliola bignoniacearum	Meliola bignoniacearum		Standley, P. C.	55573	1927	Honduras	Atlántida		Mycoportal
66277	Fungi	Ascomycota	Sordariomycetes	Meliolales	Meliolaceae	Meliola	Meliola connari	connari	M. connari	Meliola connari	Meliola connari	Stevenson, J. A.	Standley, P. C.	56801	1927	Honduras	Atlántida		Mycoportal
66277	Fungi	Ascomycota	Sordariomycetes	Meliolales	Meliolaceae	Meliola	Meliola hispida	hispida	M. hispida	Meliola hispida	Meliola hispida		Standley, P. C.	55790	1927	Honduras	Atlántida		Mycoportal
66277	Fungi	Ascomycota	Sordariomycetes	Meliolales	Meliolaceae	Meliola	Meliola hispida	hispida	M. hispida	Meliola hispida	Meliola hispida		Standley, P. C.	PCS936	1927	Honduras	Atlántida		Mycoportal
66277	Fungi	Ascomycota	Sordariomycetes	Meliolales	Meliolaceae	Meliola	Meliola longistipitata	longistipitata	M. longistipitata	Meliola longistipitata	Meliola longistipitata		Standley, P. C.	55498	1927	Honduras	Atlántida		Mycoportal
66277	Fungi	Ascomycota	Sordariomycetes	Meliolales	Meliolaceae	Meliola	Meliola marantacearum	marantacearum	M. marantacearum	Meliola marantacearum	Meliola marantacearum		Standley, P. C.	PCS939	1927	Honduras	Atlántida		Mycoportal
66277	Fungi	Ascomycota	Sordariomycetes	Meliolales	Meliolaceae	Meliola	Meliola marantae	marantae	M. marantae	Meliola marantae	Meliola marantae		Standley, P. C.	53233	1927	Honduras	Atlántida		Mycoportal
66277	Fungi	Ascomycota	Sordariomycetes	Meliolales	Meliolaceae	Meliola	Meliola merrillii	merrillii	M. merrillii	Meliola merrillii	Meliola merrillii		Standley, P. C.	52793	1927	Honduras	Atlántida		Mycoportal
66277	Fungi	Ascomycota	Sordariomycetes	Meliolales	Meliolaceae	Meliola	Meliola merrillii	merrillii	M. merrillii	Meliola merrillii	Meliola merrillii	Stevenson, J. A.	Standley, P. C.	55209	1927	Honduras	Atlántida		Mycoportal
66277	Fungi	Ascomycota	Sordariomycetes	Meliolales	Meliolaceae	Meliola	Meliola merrillii	merrillii	M. merrillii	Meliola merrillii	Meliola merrillii		Standley, P. C.	PCS940	1927	Honduras	Atlántida		Mycoportal
66277	Fungi	Ascomycota	Sordariomycetes	Meliolales	Meliolaceae	Meliola	Meliola panici	panici	M. panici	Meliola panici	Meliola panici		Standley, P. C.	55269	1927	Honduras	Atlántida		Mycoportal
66277	Fungi	Ascomycota	Sordariomycetes	Meliolales	Meliolaceae	Meliola	Meliola paulliniae	paulliniae	M. paulliniae	Meliola paulliniae	Meliola paulliniae		Standley, P. C.	53679	1927	Honduras	Atlántida		Mycoportal
66277	Fungi	Ascomycota	Sordariomycetes	Meliolales	Meliolaceae	Meliola	Meliola paulliniae	paulliniae	M. paulliniae	Meliola paulliniae	Meliola paulliniae		Standley, P. C.	53681	1927	Honduras	Atlántida		Mycoportal
66277	Fungi	Ascomycota	Sordariomycetes	Meliolales	Meliolaceae	Meliola	Meliola paulliniae	paulliniae	M. paulliniae	Meliola paulliniae	Meliola paulliniae		Standley, P. C.	55193	1927	Honduras	Atlántida		Mycoportal
66277	Fungi	Ascomycota	Sordariomycetes	Meliolales	Meliolaceae	Meliola	Meliola paulliniae	paulliniae	M. paulliniae	Meliola paulliniae	Meliola paulliniae		Standley, P. C.	55265	1927	Honduras	Atlántida		Mycoportal
66277	Fungi	Ascomycota	Sordariomycetes	Meliolales	Meliolaceae	Meliola	Meliola paulliniae	paulliniae	M. paulliniae	Meliola paulliniae	Meliola paulliniae		Standley, P. C.	PCS943	1927	Honduras	Atlántida		Mycoportal
66277	Fungi	Ascomycota	Sordariomycetes	Meliolales	Meliolaceae	Meliola	Meliola pazschkeana	pazschkeana	M. pazschkeana	Meliola pazschkeana	Meliola pazschkeana		Standley, P. C.	54062	1927	Honduras	Atlántida		Mycoportal
66277	Fungi	Ascomycota	Sordariomycetes	Meliolales	Meliolaceae	Meliola	Meliola psidi	psidi	M. psidi	Meliola psidi	Meliola psidi		Standley, P. C.	52794	1927	Honduras	Atlántida		Mycoportal
66277	Fungi	Ascomycota	Sordariomycetes	Meliolales	Meliolaceae	Meliola	Meliola psidi	psidi	M. psidi	Meliola psidii	Meliola psidi		Standley, P. C.	PCS944	1927	Honduras	Atlántida		Mycoportal
66277	Fungi	Ascomycota	Sordariomycetes	Meliolales	Meliolaceae	Meliola	Meliola psychotriae	psychotriae	M. psychotriae	Meliola psychotriae	Meliola psychotriae		Standley, P. C.	54554	1927	Honduras	Atlántida		Mycoportal
66277	Fungi	Ascomycota	Sordariomycetes	Meliolales	Meliolaceae	Meliola	Meliola rizalensis	rizalensis	M. rizalensis	Meliola rizalensis	Meliola rizalensis		Standley, P. C.	53326	1927	Honduras	Atlántida		Mycoportal
66277	Fungi	Ascomycota	Sordariomycetes	Meliolales	Meliolaceae	Meliola	Meliola strychnicola	strychnicola	M. strychnicola	Meliola strychnicola	Meliola strychnicola		Standley, P. C.	55174	1927	Honduras	Atlántida		Mycoportal
66277	Fungi	Ascomycota	Sordariomycetes	Meliolales	Meliolaceae	Meliola	Meliola strychnicola	strychnicola	M. strychnicola	Meliola strychnicola	Meliola strychnicola		Standley, P. C.	PCS953	1927	Honduras	Atlántida		Mycoportal
66277	Fungi	Ascomycota	Sordariomycetes	Meliolales	Meliolaceae	Meliola	Meliola weigeltii	weigeltii	M. weigeltii	Meliola weigeltii	Meliola weigeltii		Standley, P. C.	55561	1927	Honduras	Atlántida		Mycoportal
66277	Fungi	Ascomycota	Sordariomycetes	Meliolales	Meliolaceae	Meliola	Meliola weigeltii	weigeltii	M. weigeltii	Meliola weigeltii	Meliola weigeltii		Standley, P. C.	PCS955	1927	Honduras	Atlántida		Mycoportal
66277	Fungi	Ascomycota	Sordariomycetes	Meliolales	Meliolaceae	Meliola	Meliola zetekii	zetekii	M. zetekii	Meliola zetekii	Meliola zetekii		Standley, P. C.	53665	1927	Honduras	Atlántida		Mycoportal
66739	Fungi	Ascomycota	Dothideomycetes	Botryosphaeriales	Botryosphaeriaceae	Lasiodiplodia	Lasiodiplodia theobromae	theobromae	L. theobromae	Diplodia theobromae	Lasiodiplodia theobromae	Weir, J. R.	Dean, H. S.		1927	Honduras	Atlántida		Mycoportal
68764	Fungi	Basidiomycota	Agaricomycetes	Geastrales	Geastraceae	Geastrum	Geastrum sp.	sp.	Geastrum sp.	Geastrum	Geastrum sp.		Standley, P. C.	53158	1927	Honduras	Atlántida		Mycoportal
68776	Fungi	Basidiomycota	Agaricomycetes	Agaricales	Nidulariaceae	Cyathus	Cyathus pallidus	pallidus	C. pallidus	Cyathus pallidus	Cyathus pallidus	Stevenson, J. A.	Standley, P. C.	54026	1927	Honduras	Atlántida		Mycoportal
76125	Fungi	Basidiomycota	Agaricomycetes	Polyporales	Polyporaceae	Coriolopsis	Coriolopsis byrsina	byrsina	C. byrsina	Coriolopsis byrsina	Coriolopsis byrsina	Ryvarden, L.	Standley, P. C.	56800	1927	Honduras	Atlántida		Mycoportal
76125	Fungi	Basidiomycota	Agaricomycetes	Polyporales	Polyporaceae	Coriolopsis	Coriolopsis occidentalis	occidentalis	C. occidentalis	Polyporus occidentalis	Coriolopsis occidentalis	Stevenson, J. A.	Standley, P. C.	52814	1927	Honduras	Atlántida		Mycoportal
76125	Fungi	Basidiomycota	Agaricomycetes	Polyporales	Polyporaceae	Coriolopsis	Coriolopsis occidentalis	occidentalis	C. occidentalis	Polyporus occidentalis	Coriolopsis occidentalis	Stevenson, J. A.	Standley, P. C.	52889	1927	Honduras	Atlántida		Mycoportal
76125	Fungi	Basidiomycota	Agaricomycetes	Polyporales	Polyporaceae	Coriolopsis	Coriolopsis occidentalis	occidentalis	C. occidentalis	Polyporus occidentalis	Coriolopsis occidentalis	Stevenson, J. A.	Standley, P. C.	53242	1927	Honduras	Atlántida		Mycoportal
76125	Fungi	Basidiomycota	Agaricomycetes	Polyporales	Polyporaceae	Coriolopsis	Coriolopsis occidentalis	occidentalis	C. occidentalis	Polyporus occidentalis	Coriolopsis occidentalis	Stevenson, J. A.	Standley, P. C.	53580	1927	Honduras	Atlántida		Mycoportal
76125	Fungi	Basidiomycota	Agaricomycetes	Polyporales	Polyporaceae	Coriolopsis	Coriolopsis occidentalis	occidentalis	C. occidentalis	Polyporus occidentalis	Coriolopsis occidentalis	Stevenson, J. A.	Standley, P. C.	53675	1927	Honduras	Atlántida		Mycoportal
76125	Fungi	Basidiomycota	Agaricomycetes	Polyporales	Polyporaceae	Coriolopsis	Coriolopsis occidentalis	occidentalis	C. occidentalis	Polyporus occidentalis	Coriolopsis occidentalis	Stevenson, J. A.	Standley, P. C.	54208	1927	Honduras	Atlántida		Mycoportal
76125	Fungi	Basidiomycota	Agaricomycetes	Polyporales	Polyporaceae	Coriolopsis	Coriolopsis occidentalis	occidentalis	C. occidentalis	Polyporus occidentalis	Coriolopsis occidentalis	Stevenson, J. A.	Standley, P. C.	54215	1927	Honduras	Atlántida		Mycoportal
76125	Fungi	Basidiomycota	Agaricomycetes	Polyporales	Polyporaceae	Coriolopsis	Coriolopsis occidentalis	occidentalis	C. occidentalis	Polyporus occidentalis	Coriolopsis occidentalis	Stevenson, J. A.	Standley, P. C.	54659	1927	Honduras	Atlántida		Mycoportal
76125	Fungi	Basidiomycota	Agaricomycetes	Polyporales	Polyporaceae	Coriolopsis	Coriolopsis occidentalis	occidentalis	C. occidentalis	Polyporus occidentalis	Coriolopsis occidentalis	Stevenson, J. A.	Standley, P. C.	54666	1927	Honduras	Atlántida		Mycoportal
76125	Fungi	Basidiomycota	Agaricomycetes	Polyporales	Polyporaceae	Coriolopsis	Coriolopsis occidentalis	occidentalis	C. occidentalis	Polyporus occidentalis	Coriolopsis occidentalis	Stevenson, J. A.	Standley, P. C.	55129	1927	Honduras	Atlántida		Mycoportal
76125	Fungi	Basidiomycota	Agaricomycetes	Polyporales	Polyporaceae	Coriolopsis	Coriolopsis occidentalis	occidentalis	C. occidentalis	Polyporus occidentalis	Coriolopsis occidentalis		Standley, P. C.	55242	1927	Honduras	Atlántida		Mycoportal
76125	Fungi	Basidiomycota	Agaricomycetes	Polyporales	Polyporaceae	Coriolopsis	Coriolopsis occidentalis	occidentalis	C. occidentalis	Polyporus occidentalis	Coriolopsis occidentalis	Stevenson, J. A.	Standley, P. C.	55628	1927	Honduras	Atlántida		Mycoportal
81053	Fungi	Basidiomycota	Agaricomycetes	Polyporales	Meripilaceae	Rigidoporus	Rigidoporus microporus	microporus	R. microporus	Polyporus lignosus	Rigidoporus microporus	Overholts, L. O.	Standley, P. C.	53202	1927	Honduras	Atlántida		Mycoportal
81053	Fungi	Basidiomycota	Agaricomycetes	Polyporales	Meripilaceae	Rigidoporus	Rigidoporus microporus	microporus	R. microporus	Polyporus lignosus	Rigidoporus microporus	Overholts, L. O.	Standley, P. C.	54214	1927	Honduras	Atlántida		Mycoportal
81053	Fungi	Basidiomycota	Agaricomycetes	Polyporales	Meripilaceae	Rigidoporus	Rigidoporus microporus	microporus	R. microporus	Polyporus lignosus	Rigidoporus microporus	Overholts, L. O.	Standley, P. C.	55282	1927	Honduras	Atlántida		Mycoportal
81065	Fungi	Basidiomycota	Agaricomycetes	Polyporales	Irpicaceae	Gloeoporus	Gloeoporus thelephoroides	thelephoroides	G. thelephoroides	Polyporus conchoides	Gloeoporus thelephoroides	Stevenson, J. A.	Standley, P. C.	56896	1927	Honduras	Atlántida		Mycoportal
86085	Fungi	Basidiomycota	Agaricomycetes	Agaricales	Hymenogastraceae	Gymnopilus	Gymnopilus hispidus	hispidus	G. hispidus	Flammula hispida	Gymnopilus hispidus	Charles, V. K.	Standley, P. C.		1927	Honduras	Atlántida	Lancetilla Valley Near Tela, 15.783333 -87.45 +-3036m	Mycoportal
86620	Fungi	Ascomycota	Lecanoromycetes	Lecanorales	Parmeliaceae	Usnea	Usnea strigosa	strigosa	U. strigosa	Usnea strigosa	Usnea strigosa		Standley, P. C.	55430	1927	Honduras	Atlántida		Mycoportal
90311	Fungi	Basidiomycota	Agaricomycetes	Polyporales	Cerrenaceae	Cerrena	Cerrena caperata	caperata	C. caperata	Polyporus caperatus	Cerrena caperata	Stevenson, J. A.	Standley, P. C.	53388	1927	Honduras	Atlántida		Mycoportal
90311	Fungi	Basidiomycota	Agaricomycetes	Polyporales	Cerrenaceae	Cerrena	Cerrena caperata	caperata	C. caperata	Polyporus caperatus	Cerrena caperata	Stevenson, J. A.	Standley, P. C.	54362	1927	Honduras	Atlántida		Mycoportal
90311	Fungi	Basidiomycota	Agaricomycetes	Polyporales	Cerrenaceae	Cerrena	Cerrena hydnoides	hydnoides	C. hydnoides	Trametes hydnoides	Cerrena hydnoides	Stevenson, J. A.	Standley, P. C.	54244	1927	Honduras	Atlántida		Mycoportal
90311	Fungi	Basidiomycota	Agaricomycetes	Polyporales	Cerrenaceae	Cerrena	Cerrena hydnoides	hydnoides	C. hydnoides	Trametes hydnoides	Cerrena hydnoides	Stevenson, J. A.	Standley, P. C.	54412	1927	Honduras	Atlántida		Mycoportal
90311	Fungi	Basidiomycota	Agaricomycetes	Polyporales	Cerrenaceae	Cerrena	Cerrena hydnoides	hydnoides	C. hydnoides	Trametes hydnoides	Cerrena hydnoides	Stevenson, J. A.	Standley, P. C.	55356	1927	Honduras	Atlántida		Mycoportal
93827	Fungi	Basidiomycota	Agaricomycetes	Agaricales	Omphalotaceae	Gymnopus	Gymnopus montagnei	montagnei	G. montagnei	Hypolyssus montagnei	Gymnopus montagnei	Stevenson, J. A.	Standley, P. C.	53140	1927	Honduras	Atlántida		Mycoportal
93827	Fungi	Basidiomycota	Agaricomycetes	Agaricales	Omphalotaceae	Gymnopus	Gymnopus montagnei	montagnei	G. montagnei	Hypolyssus montagnei	Gymnopus montagnei	Stevenson, J. A.	Standley, P. C.	54646	1927	Honduras	Atlántida		Mycoportal
93827	Fungi	Basidiomycota	Agaricomycetes	Agaricales	Omphalotaceae	Gymnopus	Gymnopus montagnei	montagnei	G. montagnei	Hypolyssus montagnei	Gymnopus montagnei	Stevenson, J. A.	Standley, P. C.; Stevenson, J. A.	53303	1927	Honduras	Atlántida		Mycoportal
109369	Fungi	Ascomycota	Sordariomycetes	Xylariales	Xylariaceae	Camillea	Camillea globosa	globosa	C. globosa	Camillea globosa	Camillea globosa	Shear, C. L.	Standley, P. C.	53208	1927	Honduras	Atlántida		Mycoportal
109369	Fungi	Ascomycota	Sordariomycetes	Xylariales	Xylariaceae	Camillea	Camillea globosa	globosa	C. globosa	Camillea globosa	Camillea globosa	Shear, C. L.	Standley, P. C.	55239	1927	Honduras	Atlántida		Mycoportal
109369	Fungi	Ascomycota	Sordariomycetes	Xylariales	Xylariaceae	Camillea	Camillea sagrana	sagrana	C. sagrana	Camillea sagraeana	Camillea sagrana	Diehl, W. W.	Standley, P. C.	55526	1927	Honduras	Atlántida	Lancetilla Valley, near Tela, 15.735218 -87.46246, 20 - 600m	Mycoportal
109369	Fungi	Ascomycota	Sordariomycetes	Xylariales	Xylariaceae	Camillea	Camillea sagrana	sagrana	C. sagrana	Camillea sagraeana	Camillea sagrana	Diehl, W. W.	Standley, P. C.	55526	1927	Honduras	Atlántida	Lancetilla Valley, near Tela, Atlantida Dept. alt. 20-600 meters, 15.783333 -87.45	Mycoportal
109369	Fungi	Ascomycota	Sordariomycetes	Xylariales	Xylariaceae	Camillea	Camillea globosa	globosa	C. globosa	Camillea globosa	Camillea globosa	Shear, C. L.	Standley, P. C.	53208	1927	Honduras	Atlántida		Mycoportal
109369	Fungi	Ascomycota	Sordariomycetes	Xylariales	Xylariaceae	Camillea	Camillea globosa	globosa	C. globosa	Camillea globosa	Camillea globosa	Shear, C. L.; Diehl, W. W.	Standley, P. C.	55239	1927	Honduras	Atlántida		Mycoportal
109377	Fungi	Ascomycota	Sordariomycetes	Xylariales	Xylariaceae	Ustulina	Ustulina vulgaris	vulgaris	U. vulgaris	Ustulina vulgaris	Ustulina vulgaris		Standley, P. C.	PVS2633	1927	Honduras	Atlántida		Mycoportal
109377	Fungi	Ascomycota	Sordariomycetes	Xylariales	Xylariaceae	Ustulina	Ustulina vulgaris	vulgaris	U. vulgaris	Ustulina vulgaris	Ustulina vulgaris	Stevenson, J. A.	Siggers, P. V.		1927	Honduras	Atlántida		Mycoportal
109377	Fungi	Ascomycota	Sordariomycetes	Xylariales	Xylariaceae	Ustulina	Ustulina vulgaris	vulgaris	U. vulgaris	Ustulina vulgaris	Ustulina vulgaris	Stevenson, J. A.	Siggers, P. V.		1927	Honduras	Atlántida		Mycoportal
131324	Fungi	Ascomycota	Dothideomycetes	Mycosphaerellales	Mycosphaerellaceae	Pseudocercospora	Pseudocercospora borreriae	borreriae	P. borreriae	Cercospora borreriae	Pseudocercospora borreriae		Standley, P. C.	56863	1927	Honduras	Atlántida		Mycoportal
159075	Fungi	Ascomycota	Sordariomycetes	Hypocreales	Bionectriaceae	Acremonium	Acremonium meliola	meliola	A. meliola	Acremonium meliola	Acremonium meliola		Standley, P. C.	55266	1927	Honduras	Atlántida		Mycoportal
159075	Fungi	Ascomycota	Sordariomycetes	Hypocreales	Bionectriaceae	Acremonium	Acremonium meliola	meliola	A. meliola	Acremonium meliola	Acremonium meliola		Standley, P. C.	55272	1927	Honduras	Atlántida		Mycoportal
159075	Fungi	Ascomycota	Sordariomycetes	Hypocreales	Bionectriaceae	Acremonium	Acremonium meliola	meliola	A. meliola	Acremonium meliola	Acremonium meliola		Standley, P. C.	PCS3	1927	Honduras	Atlántida		Mycoportal
168915	Fungi	Ascomycota	Lecanoromycetes	Peltigerales	Collemataceae	Leptogium	Leptogium azureum	azureum	L. azureum	Leptogium azureum	Leptogium azureum	Marie Lindstr??m	Standley, P. C.		1927	Honduras	Atlántida		Mycoportal
168915	Fungi	Ascomycota	Lecanoromycetes	Peltigerales	Collemataceae	Leptogium	Leptogium azureum	azureum	L. azureum	Leptogium azureum	Leptogium azureum	P.M. J??rgensen	Standley, P. C.		1927	Honduras	Atlántida		Mycoportal
175855	Fungi	Basidiomycota	Agaricomycetes	Hymenochaetales	Hymenochaetaceae	Fuscoporia	Fuscoporia licnoides	licnoides	F. licnoides	Polyporus licnoides	Fuscoporia licnoides	Stevenson, J. A.	Standley, P. C.	53545	1927	Honduras	Atlántida		Mycoportal
175855	Fungi	Basidiomycota	Agaricomycetes	Hymenochaetales	Hymenochaetaceae	Fuscoporia	Fuscoporia licnoides	licnoides	F. licnoides	Polyporus licnoides	Fuscoporia licnoides	Stevenson, J. A.	Standley, P. C.	54856	1927	Honduras	Atlántida		Mycoportal
175855	Fungi	Basidiomycota	Agaricomycetes	Hymenochaetales	Hymenochaetaceae	Fuscoporia	Fuscoporia licnoides	licnoides	F. licnoides	Polyporus licnoides	Fuscoporia licnoides	Stevenson, J. A.	Standley, P. C.	55421	1927	Honduras	Atlántida		Mycoportal
181937	Fungi	Basidiomycota	Agaricomycetes	Stereopsidales	Stereopsidaceae	Stereopsis	Stereopsis radicans	radicans	S. radicans	Stereum radicans	Stereopsis radicans	Reid, D. A.	Standley, P. C.	53361	1927	Honduras	Atlántida		Mycoportal
181937	Fungi	Basidiomycota	Agaricomycetes	Stereopsidales	Stereopsidaceae	Stereopsis	Stereopsis radicans	radicans	S. radicans	Stereum radicans	Stereopsis radicans	Reid, D. A.	Standley, P. C.	53544	1927	Honduras	Atlántida		Mycoportal
186644	Fungi	Ascomycota	Leotiomycetes	Phacidiales	Helicogoniaceae	Calloriopsis	Calloriopsis herpotricha	herpotricha	C. herpotricha	Calloriopsis gelatinosa	Calloriopsis herpotricha		Standley, P. C.	55262	1927	Honduras	Atlántida		Mycoportal
196301	Fungi	Basidiomycota	Agaricomycetes	Polyporales	Polyporaceae	Pseudofavolus	Pseudofavolus tenuis	tenuis	P. tenuis	Hexagonia tenuis	Pseudofavolus tenuis	Stevenson, J. A.	Standley, P. C.	53362	1927	Honduras	Atlántida		Mycoportal
196301	Fungi	Basidiomycota	Agaricomycetes	Polyporales	Polyporaceae	Pseudofavolus	Pseudofavolus tenuis	tenuis	P. tenuis	Hexagonia tenuis	Pseudofavolus tenuis	Stevenson, J. A.	Standley, P. C.	53546	1927	Honduras	Atlántida		Mycoportal
196301	Fungi	Basidiomycota	Agaricomycetes	Polyporales	Polyporaceae	Pseudofavolus	Pseudofavolus tenuis	tenuis	P. tenuis	Hexagonia tenuis	Pseudofavolus tenuis	Stevenson, J. A.	Standley, P. C.	54007	1927	Honduras	Atlántida		Mycoportal
196301	Fungi	Basidiomycota	Agaricomycetes	Polyporales	Polyporaceae	Pseudofavolus	Pseudofavolus tenuis	tenuis	P. tenuis	Hexagonia tenuis	Pseudofavolus tenuis	Stevenson, J. A.	Standley, P. C.	54695	1927	Honduras	Atlántida		Mycoportal
196301	Fungi	Basidiomycota	Agaricomycetes	Polyporales	Polyporaceae	Pseudofavolus	Pseudofavolus tenuis	tenuis	P. tenuis	Hexagonia tenuis	Pseudofavolus tenuis	Stevenson, J. A.	Standley, P. C.	55300	1927	Honduras	Atlántida		Mycoportal
203927	Fungi	Basidiomycota	Pucciniomycetes	Pucciniales	Pucciniaceae	Dietelia	Dietelia portoricensis	portoricensis	D. portoricensis	Dietelia portoricensis	Dietelia portoricensis		Standley, P. C.	52855	1927	Honduras	Atlántida		Mycoportal
205774	Fungi	Basidiomycota	Agaricomycetes	Russulales	Lachnocladiaceae	Lachnocladium	Lachnocladium sp.	sp.	Lachnocladium sp.	Lachnocladium	Lachnocladium sp.		Standley, P. C.	54166	1927	Honduras	Atlántida		Mycoportal
205774	Fungi	Basidiomycota	Agaricomycetes	Russulales	Lachnocladiaceae	Lachnocladium	Lachnocladium brasiliense	brasiliense	L. brasiliense	Lachnocladium brasiliense	Lachnocladium brasiliense	Coker, W. C.	Standley, P. C.	52881	1927	Honduras	Atlántida		Mycoportal
205774	Fungi	Basidiomycota	Agaricomycetes	Russulales	Lachnocladiaceae	Lachnocladium	Lachnocladium brasiliense	brasiliense	L. brasiliense	Lachnocladium brasiliense	Lachnocladium brasiliense	Coker, W. C.	Standley, P. C.	54501	1927	Honduras	Atlántida		Mycoportal
220678	Fungi	Basidiomycota	Agaricomycetes	Polyporales	Polyporaceae	Funalia	Funalia floccosa	floccosa	F. floccosa	Trametes rigida	Funalia floccosa	Stevenson, J. A.	Standley, P. C.	54160	1927	Honduras	Atlántida		Mycoportal
220678	Fungi	Basidiomycota	Agaricomycetes	Polyporales	Polyporaceae	Funalia	Funalia floccosa	floccosa	F. floccosa	Trametes rigida	Funalia floccosa	Stevenson, J. A.	Standley, P. C.	54665	1927	Honduras	Atlántida		Mycoportal
220678	Fungi	Basidiomycota	Agaricomycetes	Polyporales	Polyporaceae	Funalia	Funalia floccosa	floccosa	F. floccosa	Trametes rigida	Funalia floccosa	Stevenson, J. A.	Standley, P. C.	55311	1927	Honduras	Atlántida		Mycoportal
220678	Fungi	Basidiomycota	Agaricomycetes	Polyporales	Polyporaceae	Funalia	Funalia floccosa	floccosa	F. floccosa	Trametes rigida	Funalia floccosa	Stevenson, J. A.	Standley, P. C.	55352	1927	Honduras	Atlántida		Mycoportal
220678	Fungi	Basidiomycota	Agaricomycetes	Polyporales	Polyporaceae	Funalia	Funalia floccosa	floccosa	F. floccosa	Trametes rigida	Funalia floccosa	Stevenson, J. A.	Standley, P. C.	55405	1927	Honduras	Atlántida		Mycoportal
220678	Fungi	Basidiomycota	Agaricomycetes	Polyporales	Polyporaceae	Funalia	Funalia floccosa	floccosa	F. floccosa	Trametes rigida	Funalia floccosa	Stevenson, J. A.	Standley, P. C.	55525	1927	Honduras	Atlántida		Mycoportal
220678	Fungi	Basidiomycota	Agaricomycetes	Polyporales	Polyporaceae	Funalia	Funalia floccosa	floccosa	F. floccosa	Trametes rigida	Funalia floccosa	Stevenson, J. A.	Standley, P. C.	55795	1927	Honduras	Atlántida		Mycoportal
227964	Fungi	Basidiomycota	Agaricomycetes	Polyporales	Polyporaceae	Fomitella	Fomitella supina	supina	F. supina	Polyporus supinus	Fomitella supina		Standley, P. C.	55820	1927	Honduras	Atlántida		Mycoportal
239199	Fungi	Basidiomycota	Agaricomycetes	Polyporales	Polyporaceae	Earliella	Earliella scabrosa	scabrosa	E. scabrosa	Trametes corrugata	Earliella scabrosa	Stevenson, J. A.	Standley, P. C.	54406	1927	Honduras	Atlántida		Mycoportal
289249	Fungi	Ascomycota	Arthoniomycetes	Arthoniales	Arthoniaceae	Cryptothecia	Cryptothecia subnidulans	subnidulans	C. subnidulans	Cryptothecia subnidulans	Cryptothecia subnidulans		Standley, P. C.	54645a	1927	Honduras	Atlántida		Mycoportal
326606	Fungi	Ascomycota	Sordariomycetes	Xylariales	Hypoxylaceae	Annulohypoxylon	Annulohypoxylon truncatum	truncatum	A. truncatum	Hypoxylon truncatum	Annulohypoxylon truncatum	Miller, J. H.	Standley, P. C.		1927	Honduras	Atlántida		Mycoportal
367876	Fungi	Basidiomycota	Pucciniomycetes	Pucciniales	Pucciniaceae	Pucciniosira	Pucciniosira pallidula	pallidula	P. pallidula	Pucciniosira pallidula	Pucciniosira pallidula		Standley, P. C.	53694	1927	Honduras	Atlántida	Tela, Department of Atlantida vicinity of, at Sea level, 15.77586 -87.47585	Mycoportal
367876	Fungi	Basidiomycota	Pucciniomycetes	Pucciniales	Pucciniaceae	Pucciniosira	Pucciniosira pallidula	pallidula	P. pallidula	Pucciniosira pallidula	Pucciniosira pallidula		Standley, P. C.	54671	1927	Honduras	Atlántida	Lancetilla Valley, near Tela, Department of Atlantida alt. 20-600 meters, 15.783333 -87.45	Mycoportal
367876	Fungi	Basidiomycota	Pucciniomycetes	Pucciniales	Pucciniaceae	Pucciniosira	Pucciniosira pallidula	pallidula	P. pallidula	Pucciniosira pallidula	Pucciniosira pallidula		Standley, P. C.	53694	1927	Honduras	Atlántida	Vicinity of Tela, 15.775073 -87.464763	Mycoportal
367876	Fungi	Basidiomycota	Pucciniomycetes	Pucciniales	Pucciniaceae	Pucciniosira	Pucciniosira pallidula	pallidula	P. pallidula	Pucciniosira pallidula	Pucciniosira pallidula		Standley, P. C.	54671	1927	Honduras	Atlántida	Lancetilla Valley, near Tela, 15.735218 -87.46246, 20 - 600m	Mycoportal
390980	Fungi	Ascomycota	Sordariomycetes	Meliolales	Meliolaceae	Appendiculella	Appendiculella larviformis	larviformis	A. larviformis	Irene larviformis	Appendiculella larviformis		Standley, P. C.	56839	1927	Honduras	Atlántida	Tela	Mycoportal
390980	Fungi	Ascomycota	Sordariomycetes	Meliolales	Meliolaceae	Appendiculella	Appendiculella larviformis	larviformis	A. larviformis	Irene larviformis	Appendiculella larviformis		Standley, P. C.	PCS793	1927	Honduras	Atlántida		Mycoportal
390980	Fungi	Ascomycota	Sordariomycetes	Meliolales	Meliolaceae	Appendiculella	Appendiculella sororcula	sororcula	A. sororcula	Irene sororcula	Appendiculella sororcula		Standley, P. C.	53241	1927	Honduras	Atlántida		Mycoportal
390980	Fungi	Ascomycota	Sordariomycetes	Meliolales	Meliolaceae	Appendiculella	Appendiculella sororcula	sororcula	A. sororcula	Irene sororcula	Appendiculella sororcula		Standley, P. C.	55313	1927	Honduras	Atlántida		Mycoportal
390980	Fungi	Ascomycota	Sordariomycetes	Meliolales	Meliolaceae	Appendiculella	Appendiculella sororcula	sororcula	A. sororcula	Irene sororcula	Appendiculella sororcula		Standley, P. C.	PCS794	1927	Honduras	Atlántida		Mycoportal
390980	Fungi	Ascomycota	Sordariomycetes	Meliolales	Meliolaceae	Appendiculella	Appendiculella sororcula	sororcula	A. sororcula	Irene sororcula	Appendiculella sororcula		Standley, P. C.	PCS795	1927	Honduras	Atlántida		Mycoportal
390980	Fungi	Ascomycota	Sordariomycetes	Meliolales	Meliolaceae	Appendiculella	Appendiculella sororcula	sororcula	A. sororcula	Irene sororcula	Appendiculella sororcula		Standley, P. C.	PCS796	1927	Honduras	Atlántida		Mycoportal
390980	Fungi	Ascomycota	Sordariomycetes	Meliolales	Meliolaceae	Appendiculella	Appendiculella sororcula	sororcula	A. sororcula	Irenina anguriae	Appendiculella sororcula		Standley, P. C.	53480	1927	Honduras	Atlántida		Mycoportal
390980	Fungi	Ascomycota	Sordariomycetes	Meliolales	Meliolaceae	Appendiculella	Appendiculella sororcula	sororcula	A. sororcula	Irenina anguriae	Appendiculella sororcula		Standley, P. C.	55663	1927	Honduras	Atlántida		Mycoportal
390980	Fungi	Ascomycota	Sordariomycetes	Meliolales	Meliolaceae	Appendiculella	Appendiculella sororcula	sororcula	A. sororcula	Irenina anguriae	Appendiculella sororcula		Standley, P. C.	55663	1927	Honduras	Atlántida		Mycoportal
390980	Fungi	Ascomycota	Sordariomycetes	Meliolales	Meliolaceae	Appendiculella	Appendiculella sororcula	sororcula	A. sororcula	Irenina anguriae	Appendiculella sororcula		Standley, P. C.	PCS797	1927	Honduras	Atlántida		Mycoportal
404339	Fungi	Basidiomycota	Ustilaginomycetes	Ustilaginales	Ustilaginaceae	Mycosyrinx	Mycosyrinx cissi	cissi	M. cissi	Mycosyrinx cissi	Mycosyrinx cissi		Standley, P. C.	52792	1927	Honduras	Atlántida		Mycoportal
409239	Fungi	Basidiomycota	Agaricomycetes	Corticiales	Corticiaceae	Aegerita	Aegerita sp.	sp.	Aegerita sp.	Aegerita	Aegerita sp.		Standley, P. C.	55175	1927	Honduras	Atlántida		Mycoportal
428391	Fungi	Ascomycota	Sordariomycetes	Meliolales	Meliolaceae	Asteridiella	Asteridiella bomplandi	bomplandi	A. bomplandi	Irenina bonplandii	Asteridiella bomplandi		Standley, P. C.	54746	1927	Honduras	Atlántida		Mycoportal
428391	Fungi	Ascomycota	Sordariomycetes	Meliolales	Meliolaceae	Asteridiella	Asteridiella lagunculariae	lagunculariae	A. lagunculariae	Irenina lagunculariae	Asteridiella lagunculariae		Standley, P. C.	53573	1927	Honduras	Atlántida		Mycoportal
428391	Fungi	Ascomycota	Sordariomycetes	Meliolales	Meliolaceae	Asteridiella	Asteridiella obscura	obscura	A. obscura	Irenina obscura	Asteridiella obscura		Standley, P. C.	56844	1927	Honduras	Atlántida		Mycoportal
428391	Fungi	Ascomycota	Sordariomycetes	Meliolales	Meliolaceae	Asteridiella	Asteridiella perseae	perseae	A. perseae	Irene perseae	Asteridiella perseae		Standley, P. C.	54778	1927	Honduras	Atlántida		Mycoportal	In Mycoportal as "Irenina perseae"
470077	Fungi	Ascomycota	Dothideomycetes	Mycosphaerellales	Mycosphaerellaceae	Periconiella	Periconiella portoricensis	portoricensis	P. portoricensis	Haplographium portoricense	Periconiella portoricensis	Stevenson, J. A.	Standley, P. C.	54868	1927	Honduras	Atlántida		Mycoportal
511189	Fungi	Ascomycota	Sordariomycetes	Hypocreales	Clavicipitaceae	Moelleriella	Moelleriella phyllogena	phyllogena	M. phyllogena	Hypocrella phyllogena	Moelleriella phyllogena	Mains, E. B.	Standley, P. C.		1927	Honduras	Atlántida		Mycoportal
572136	Chromista	Oomycota	Oomycota class incertae sedis	Albuginales	Albuginaceae	Wilsoniana	Wilsoniana platensis	platensis	W. platensis	Albugo platensis	Wilsoniana platensis	R. D.	Standley, P. C.	53404	1927	Honduras	Atlántida		Mycoportal
572138	Chromista	Oomycota	Oomycota class incertae sedis	Albuginales	Albuginaceae	Pustula	Pustula tragopogonis	tragopogonis	P. tragopogonis	Albugo tragopogonis	Pustula tragopogonis	Stevenson, J. A.	Standley, P. C.	53714	1927	Honduras	Atlántida		Mycoportal
859380	Fungi	Ascomycota	Dothideomycetes	Asterinales	Asterinaceae	Asterina	Asterina caricarum	caricarum	A. caricarum	Asterina caricarum	Asterina caricarum	Stevenson, J. A.	Standley, P. C.	54914	1927	Honduras	Atlántida	Lancetilla Valley, near Tela, Atlantida Dept. alt. 20-600 meters, 15.783333 -87.45	Mycoportal
859380	Fungi	Ascomycota	Dothideomycetes	Asterinales	Asterinaceae	Asterina	Asterina caricarum	caricarum	A. caricarum	Asterina caricarum	Asterina caricarum	Stevenson, J. A.	Standley, P. C.	54914	1927	Honduras	Atlántida	Lancetilla Valley, near Tela, 15.735218 -87.46246, 20 - 600m	Mycoportal
859380	Fungi	Ascomycota	Dothideomycetes	Asterinales	Asterinaceae	Asterina	Asterina coriacella	coriacella	A. coriacella	Asterina coriacella	Asterina coriacella	coriacella	Standley, P. C.	54555	1927	Honduras	Atlántida		Mycoportal
859380	Fungi	Ascomycota	Dothideomycetes	Asterinales	Asterinaceae	Asterina	Asterina diplocarpa	diplocarpa	A. diplocarpa	Asterina diplocarpa	Asterina diplocarpa	Stevenson, J. A.	Standley, P. C.	54066	1927	Honduras	Atlántida		Mycoportal
859380	Fungi	Ascomycota	Dothideomycetes	Asterinales	Asterinaceae	Asterina	Asterina diplocarpa	diplocarpa	A. diplocarpa	Asterina diplocarpa	Asterina diplocarpa	Stevenson, J. A.	Standley, P. C.	54703	1927	Honduras	Atlántida		Mycoportal
859380	Fungi	Ascomycota	Dothideomycetes	Asterinales	Asterinaceae	Asterina	Asterina indecora	indecora	A. indecora	Asterina indecora	Asterina indecora		Standley, P. C.	53511	1927	Honduras	Atlántida		Mycoportal
859380	Fungi	Ascomycota	Dothideomycetes	Asterinales	Asterinaceae	Asterina	Asterina indecora	indecora	A. indecora	Asterina indecora	Asterina indecora	Stevenson, J. A.	Standley, P. C.	54064	1927	Honduras	Atlántida		Mycoportal
859380	Fungi	Ascomycota	Dothideomycetes	Asterinales	Asterinaceae	Asterina	Asterina vagans	vagans	A. vagans	Asterina vagans	Asterina vagans		Standley, P. C.	53081	1927	Honduras	Atlántida		Mycoportal
859380	Fungi	Ascomycota	Dothideomycetes	Asterinales	Asterinaceae	Asterina	Asterina vagans	vagans	A. vagans	Asterina vagans	Asterina vagans	Stevenson, J. A.	Standley, P. C.	55792	1927	Honduras	Atlántida		Mycoportal
889755	Fungi	Ascomycota	Sordariomycetes	Xylariales	Diatrypaceae	Peroneutypa	Peroneutypa scoparia	scoparia	P. scoparia	Eutypa heteracantha	Peroneutypa scoparia		Standley, P. C.	55554	1927	Honduras	Atlántida		Mycoportal
889755	Fungi	Ascomycota	Sordariomycetes	Xylariales	Diatrypaceae	Peroneutypa	Peroneutypa scoparia	scoparia	P. scoparia	Eutypa heteracantha	Peroneutypa scoparia	Shear, C. L.	Standley, P. C.	55554	1927	Honduras	Atlántida		Mycoportal
1227122	Fungi	Ascomycota	Sordariomycetes	Meliolales	Meliolaceae	Irenopsis	Irenopsis coronata	coronata	I. coronata	Irenopsis coronata	Irenopsis coronata		Standley, P. C.	PCS798	1927	Honduras	Atlántida		Mycoportal
1227122	Fungi	Ascomycota	Sordariomycetes	Meliolales	Meliolaceae	Irenopsis	Irenopsis coronata	coronata	I. coronata	Irenopsis coronata var. triumfettae	Irenopsis coronata		Standley, P. C.	54060	1927	Honduras	Atlántida		Mycoportal
1227122	Fungi	Ascomycota	Sordariomycetes	Meliolales	Meliolaceae	Irenopsis	Irenopsis coronata	coronata	I. coronata	Irenopsis coronata var. triumfettae	Irenopsis coronata		Standley, P. C.	56638	1927	Honduras	Atlántida		Mycoportal
1227122	Fungi	Ascomycota	Sordariomycetes	Meliolales	Meliolaceae	Irenopsis	Irenopsis moelleriana	moelleriana	I. moelleriana	Irenopsis moelleriana	Irenopsis moelleriana		Standley, P. C.	53853	1927	Honduras	Atlántida		Mycoportal
1227122	Fungi	Ascomycota	Sordariomycetes	Meliolales	Meliolaceae	Irenopsis	Irenopsis tortuosa	tortuosa	I. tortuosa	Irenopsis tortuosa	Irenopsis tortuosa		Standley, P. C.	56837	1927	Honduras	Atlántida		Mycoportal
1227122	Fungi	Ascomycota	Sordariomycetes	Meliolales	Meliolaceae	Irenopsis	Irenopsis shropshiriana	shropshiriana	I. shropshiriana	Meliola shropshiriana	Irenopsis shropshiriana		Standley, P. C.	54713	1927	Honduras	Atlántida		Mycoportal
1227122	Fungi	Ascomycota	Sordariomycetes	Meliolales	Meliolaceae	Irenopsis	Irenopsis shropshiriana	shropshiriana	I. shropshiriana	Meliola shropshiriana	Irenopsis shropshiriana		Standley, P. C.	PCS950	1927	Honduras	Atlántida		Mycoportal
1233429	Fungi	Ascomycota	Eurotiomycetes	Chaetothyriales	Trichomeriaceae	Trichomerium	Trichomerium ornatum	ornatum	T. ornatum	Trichomerium ornatum	Trichomerium ornatum	Chaves, B. A.	Standley, P. C.	54077	1927	Honduras	Atlántida		Mycoportal
1304605	Fungi	Basidiomycota	Agaricomycetes	Polyporales	Polyporaceae	Truncospora	Truncospora tephropora	tephropora	T. tephropora	Perenniporia tephropora	Truncospora tephropora	Ryvarden, L.	Standley, P. C.	53664	1927	Honduras	Atlántida		Mycoportal
1356573	Fungi	Ascomycota	Dothideomycetes	Capnodiales	Neoantennariellaceae	Fumiglobus	Fumiglobus glabroides	glabroides	F. glabroides	Irenina glabroides	Fumiglobus glabroides		Standley, P. C.	53525	1927	Honduras	Atlántida		Mycoportal
1356573	Fungi	Ascomycota	Dothideomycetes	Capnodiales	Neoantennariellaceae	Fumiglobus	Fumiglobus glabroides	glabroides	F. glabroides	Irenina glabroides	Fumiglobus glabroides		Standley, P. C.	53539	1927	Honduras	Atlántida		Mycoportal
1356573	Fungi	Ascomycota	Dothideomycetes	Capnodiales	Neoantennariellaceae	Fumiglobus	Fumiglobus glabroides	glabroides	F. glabroides	Irenina glabroides	Fumiglobus glabroides		Standley, P. C.	54525	1927	Honduras	Atlántida		Mycoportal
1356573	Fungi	Ascomycota	Dothideomycetes	Capnodiales	Neoantennariellaceae	Fumiglobus	Fumiglobus glabroides	glabroides	F. glabroides	Irenina glabroides	Fumiglobus glabroides		Standley, P. C.	54709	1927	Honduras	Atlántida		Mycoportal
1356573	Fungi	Ascomycota	Dothideomycetes	Capnodiales	Neoantennariellaceae	Fumiglobus	Fumiglobus glabroides	glabroides	F. glabroides	Irenina glabroides	Fumiglobus glabroides		Standley, P. C.	55555	1927	Honduras	Atlántida		Mycoportal
1442376	Fungi	Basidiomycota	Agaricomycetes	Agaricales	Agaricales family incertae sedis	Lycogalopsis	Lycogalopsis solmsii	solmsii	L. solmsii	Lycogalopsis solmsii	Lycogalopsis solmsii	Coker, W. C.	Standley, P. C.	54042	1927	Honduras	Atlántida		Mycoportal
1442376	Fungi	Basidiomycota	Agaricomycetes	Agaricales	Agaricales family incertae sedis	Lycogalopsis	Lycogalopsis solmsii	solmsii	L. solmsii	Lycogalopsis solmsii	Lycogalopsis solmsii		Standley, P. C.	55400	1927	Honduras	Atlántida		Mycoportal
2066992	Fungi	Basidiomycota	Agaricomycetes	Polyporales	Fomitopsidaceae	Rhodofomes	Rhodofomes carneus	carneus	R. carneus	Fomes carneus	Rhodofomes carneus	Stevenson, J. A.	Standley, P. C.	54108	1927	Honduras	Atlántida		Mycoportal
2081225	Fungi	Ascomycota	Pezizomycotina class incertae sedis	Pezizomycotina order incertae sedis	Pezizomycotina family incertae sedis	Haplobasidion	Haplobasidion portoricense	portoricense	H. portoricense	Haplobasidion portoricense	Haplobasidion portoricense		Standley, P. C.	54868	1927	Honduras	Atlántida		Mycoportal
2605635	Fungi	Ascomycota	Dothideomycetes	Asterinales	Asterinaceae	Asterostomella	Asterostomella trematis	trematis	A. trematis	Asterostomella tremae	Asterostomella trematis		Standley, P. C.		1927	Honduras	Atlántida		Mycoportal
2605635	Fungi	Ascomycota	Dothideomycetes	Asterinales	Asterinaceae	Asterostomella	Asterostomella trematis	trematis	A. trematis	Asterostomella tremae	Asterostomella trematis		Standley, P. C.	54663	1927	Honduras	Atlántida		Mycoportal
2831953	Fungi	Basidiomycota	Agaricomycetes	Polyporales	Irpicaceae	Vitreoporus	Vitreoporus dichrous	dichrous	V. dichrous	Gloeoporus dichrous	Vitreoporus dichrous	Leacock, P. R.	Standley, P. C.	55369	1927	Honduras	Atlántida	Lancetilla Valley, near Tela, 15.735218 -87.46246, 20 - 600m	Mycoportal
2831953	Fungi	Basidiomycota	Agaricomycetes	Polyporales	Irpicaceae	Vitreoporus	Vitreoporus dichrous	dichrous	V. dichrous	Gloeoporus thelephoroides	Vitreoporus dichrous	Ponce de León, P.	Standley, P. C.	56896	1927	Honduras	Atlántida		Mycoportal
2831953	Fungi	Basidiomycota	Agaricomycetes	Polyporales	Irpicaceae	Vitreoporus	Vitreoporus dichrous	dichrous	V. dichrous	Polyporus dichrous	Vitreoporus dichrous	Stevenson, J. A.	Standley, P. C.	55369	1927	Honduras	Atlántida	Lancetilla Valley, near Tela, Atlantida Department, 15.783333 -87.45, 20m	Mycoportal
2831953	Fungi	Basidiomycota	Agaricomycetes	Polyporales	Irpicaceae	Vitreoporus	Vitreoporus dichrous	dichrous	V. dichrous	Polyporus dictyopus	Vitreoporus dichrous	Ryvarden, L.	Standley, P. C.	54821	1927	Honduras	Atlántida		Mycoportal
2868272	Fungi	Ascomycota	Lecanoromycetes	Ostropales	Graphidaceae	Rolueckia	Rolueckia aggregata	aggregata	R. aggregata	Calenia aggregata	Rolueckia aggregata	Santesson, R.	Standley, P. C.		1927	Honduras	Atlántida		Mycoportal
2963425	Fungi	Basidiomycota	Agaricomycetes	Polyporales	Fomitopsidaceae	Ranadivia	Ranadivia modesta	modesta	R. modesta	Polyporus modestus	Ranadivia modesta		Standley, P. C.	52964	1927	Honduras	Atlántida		Mycoportal
2963425	Fungi	Basidiomycota	Agaricomycetes	Polyporales	Fomitopsidaceae	Ranadivia	Ranadivia modesta	modesta	R. modesta	Polyporus modestus	Ranadivia modesta		Standley, P. C.	53116	1927	Honduras	Atlántida		Mycoportal
2963425	Fungi	Basidiomycota	Agaricomycetes	Polyporales	Fomitopsidaceae	Ranadivia	Ranadivia modesta	modesta	R. modesta	Polyporus modestus	Ranadivia modesta		Standley, P. C.	53246	1927	Honduras	Atlántida		Mycoportal
2963425	Fungi	Basidiomycota	Agaricomycetes	Polyporales	Fomitopsidaceae	Ranadivia	Ranadivia modesta	modesta	R. modesta	Polyporus modestus	Ranadivia modesta		Standley, P. C.	53266	1927	Honduras	Atlántida		Mycoportal
2963425	Fungi	Basidiomycota	Agaricomycetes	Polyporales	Fomitopsidaceae	Ranadivia	Ranadivia modesta	modesta	R. modesta	Polyporus modestus	Ranadivia modesta		Standley, P. C.	53324	1927	Honduras	Atlántida		Mycoportal
2963425	Fungi	Basidiomycota	Agaricomycetes	Polyporales	Fomitopsidaceae	Ranadivia	Ranadivia modesta	modesta	R. modesta	Polyporus modestus	Ranadivia modesta		Standley, P. C.	54056	1927	Honduras	Atlántida		Mycoportal
2963425	Fungi	Basidiomycota	Agaricomycetes	Polyporales	Fomitopsidaceae	Ranadivia	Ranadivia modesta	modesta	R. modesta	Polyporus modestus	Ranadivia modesta		Standley, P. C.	54107	1927	Honduras	Atlántida	Lancetilla Valley, near Tela	Mycoportal
2963425	Fungi	Basidiomycota	Agaricomycetes	Polyporales	Fomitopsidaceae	Ranadivia	Ranadivia modesta	modesta	R. modesta	Polyporus modestus	Ranadivia modesta		Standley, P. C.	54417	1927	Honduras	Atlántida		Mycoportal
2963425	Fungi	Basidiomycota	Agaricomycetes	Polyporales	Fomitopsidaceae	Ranadivia	Ranadivia modesta	modesta	R. modesta	Polyporus modestus	Ranadivia modesta		Standley, P. C.	54630	1927	Honduras	Atlántida		Mycoportal
2963425	Fungi	Basidiomycota	Agaricomycetes	Polyporales	Fomitopsidaceae	Ranadivia	Ranadivia modesta	modesta	R. modesta	Polyporus modestus	Ranadivia modesta		Standley, P. C.	54656	1927	Honduras	Atlántida		Mycoportal
2963425	Fungi	Basidiomycota	Agaricomycetes	Polyporales	Fomitopsidaceae	Ranadivia	Ranadivia modesta	modesta	R. modesta	Polyporus modestus	Ranadivia modesta		Standley, P. C.	54820	1927	Honduras	Atlántida		Mycoportal
2963425	Fungi	Basidiomycota	Agaricomycetes	Polyporales	Fomitopsidaceae	Ranadivia	Ranadivia modesta	modesta	R. modesta	Polyporus modestus	Ranadivia modesta		Standley, P. C.	54830	1927	Honduras	Atlántida		Mycoportal
2963425	Fungi	Basidiomycota	Agaricomycetes	Polyporales	Fomitopsidaceae	Ranadivia	Ranadivia modesta	modesta	R. modesta	Polyporus modestus	Ranadivia modesta		Standley, P. C.	55398	1927	Honduras	Atlántida		Mycoportal
2963425	Fungi	Basidiomycota	Agaricomycetes	Polyporales	Fomitopsidaceae	Ranadivia	Ranadivia modesta	modesta	R. modesta	Polyporus modestus	Ranadivia modesta		Standley, P. C.	55514	1927	Honduras	Atlántida		Mycoportal
2963425	Fungi	Basidiomycota	Agaricomycetes	Polyporales	Fomitopsidaceae	Ranadivia	Ranadivia modesta	modesta	R. modesta	Polyporus modestus	Ranadivia modesta		Standley, P. C.	55799	1927	Honduras	Atlántida		Mycoportal
2963425	Fungi	Basidiomycota	Agaricomycetes	Polyporales	Fomitopsidaceae	Ranadivia	Ranadivia modesta	modesta	R. modesta	Polyporus modestus	Ranadivia modesta		Standley, P. C.	56703	1927	Honduras	Atlántida		Mycoportal
2963425	Fungi	Basidiomycota	Agaricomycetes	Polyporales	Fomitopsidaceae	Ranadivia	Ranadivia modesta	modesta	R. modesta	Polyporus modestus	Ranadivia modesta		Standley, P. C.	PCS1275	1927	Honduras	Atlántida		Mycoportal
2963425	Fungi	Basidiomycota	Agaricomycetes	Polyporales	Fomitopsidaceae	Ranadivia	Ranadivia modesta	modesta	R. modesta	Trametes modesta	Ranadivia modesta		Standley, P. C.	54630	1927	Honduras	Atlántida		Mycoportal
2963425	Fungi	Basidiomycota	Agaricomycetes	Polyporales	Fomitopsidaceae	Ranadivia	Ranadivia modesta	modesta	R. modesta	Trametes modesta	Ranadivia modesta	Overholts, L. O.	Standley, P. C.		1927	Honduras	Atlántida		Mycoportal
131316	Fungi	Ascomycota	Dothideomycetes	Mycosphaerellales	Mycosphaerellaceae	Passalora	Passalora vaginae	vaginae	P. vaginae	Cercospora vaginae	Passalora vaginae	Stevenson, J. A.	Johansen Holges		1927	Honduras	Atlántida	Ceiba Standard Fruit Co.	Mycoportal
5324	Fungi	Basidiomycota	Agaricomycetes	Polyporales	Polyporaceae	Trametes	Trametes membranacea	membranacea	T. membranacea	Polyporus membranaceus	Trametes membranacea		Standley, P. C.	54224	1927	Honduras	Atlántida	vicinity of Tela, alt. Sea level	Mycoportal
5324	Fungi	Basidiomycota	Agaricomycetes	Polyporales	Polyporaceae	Trametes	Trametes cubensis	cubensis	T. cubensis	Trametes cubensis	Trametes cubensis	Ryvarden, L.	Standley, P. C.	54225	1927	Honduras	Atlántida	near Tela	Mycoportal
2831989	Fungi	Ascomycota	Sordariomycetes	Hypocreales	Bionectriaceae	Paranectria	Paranectria meliolicola	meliolicola	P. meliolicola	Paranectria meliolicola	Paranectria meliolicola		Standley, P. C.	PCS1048	1927	Honduras	Atlántida	El Triunfo, Near Tela, Dept. of Atlantida	Mycoportal
5336	Fungi	Basidiomycota	Pucciniomycetes	Pucciniales	Pucciniaceae	Endophyllum	Endophyllum circumscriptum	circumscriptum	E. circumscriptum	Endophyllum circumscriptum	Endophyllum circumscriptum	Davidson, R. W.	Standley, P. C.	52662	1927	Honduras	Atlántida	La Fragua, Atlantida Dept. Altitude 20 meters	Mycoportal
76125	Fungi	Basidiomycota	Agaricomycetes	Polyporales	Polyporaceae	Coriolopsis	Coriolopsis occidentalis	occidentalis	C. occidentalis	Polyporus occidentalis	Coriolopsis occidentalis	Stevenson, J. A.	Standley, P. C.	52678	1927	Honduras	Atlántida	La Fragua, Department of Atlantida alt. 20 meters	Mycoportal
5324	Fungi	Basidiomycota	Agaricomycetes	Polyporales	Polyporaceae	Trametes	Trametes pavonia	pavonia	T. pavonia	Polyporus pavonius	Trametes pavonia		Standley, P. C.		1927	Honduras	Atlántida	Lancetella Valley near Tela, 15.783333 -87.45 +-3036m	Mycoportal
205774	Fungi	Basidiomycota	Agaricomycetes	Russulales	Lachnocladiaceae	Lachnocladium	Lachnocladium sp.	sp.	Lachnocladium sp.	Lachnocladium	Lachnocladium sp.		Standley, P. C.	53559	1927	Honduras	Atlántida	Lancetilla Valley near Tela Honduras	Mycoportal
40451	Fungi	Basidiomycota	Agaricomycetes	Hymenochaetales	Hymenochaetales family incertae sedis	Trichaptum	Trichaptum versatile	versatile	T. versatile	Polyporus versatilis	Trichaptum versatile	Stevenson, J. A.	Standley, P. C.	53526	1927	Honduras	Atlántida	Lancetilla Valley near Tela, Atlantida Dept. alt. 20-600 meters	Mycoportal
5230	Fungi	Basidiomycota	Agaricomycetes	Auriculariales	Auriculariaceae	Auricularia	Auricularia nigricans	nigricans	A. nigricans	Auricularia polytricha	Auricularia nigricans	Stevenson, J. A.	Standley, P. C.	53243	1927	Honduras	Atlántida	Lancetilla Valley, Dept. of Atlantida alt. 20-600 meters, near Tela	Mycoportal
5296	Fungi	Basidiomycota	Pucciniomycetes	Pucciniales	Pucciniaceae	Puccinia	Puccinia antioquiensis	antioquiensis	P. antioquiensis	Puccinia antioquiensis	Puccinia antioquiensis		Standley, P. C.	54053	1927	Honduras	Atlántida	Lancetilla Valley, near Teia, Department of Atlantida alt. 20 to 600 meters	Mycoportal
5296	Fungi	Basidiomycota	Pucciniomycetes	Pucciniales	Pucciniaceae	Puccinia	Puccinia antioquiensis	antioquiensis	P. antioquiensis	Puccinia antioquiensis	Puccinia antioquiensis		Standley, P. C.	56582	1927	Honduras	Atlántida	Lancetilla Valley, near Teia, Department of Atlantida alt. 20 to 600 meters	Mycoportal
66277	Fungi	Ascomycota	Sordariomycetes	Meliolales	Meliolaceae	Meliola	Meliola caseariae-arboreae	caseariae-arboreae	M. caseariae-arboreae	Meliola caseariae-arboreae var. guatemalensis	Meliola caseariae-arboreae	Hansford, C. G.	Standley, P. C.	55193	1927	Honduras	Atlántida	Lancetilla Valley, near Tel, Atlantida Dept alt. 20-600 meters	Mycoportal
5296	Fungi	Basidiomycota	Pucciniomycetes	Pucciniales	Pucciniaceae	Puccinia	Puccinia cnici-oleracei	cnici-oleracei	P. cnici-oleracei	Puccinia cnici-oleracei	Puccinia cnici-oleracei		Standley, P. C.	54949	1927	Honduras	Atlántida	Lancetilla valley, near Tela, alt. 20-600 m., 15.781944 -86.790278 +-301m	Mycoportal
139379	Fungi	Basidiomycota	Agaricomycetes	Hymenochaetales	Hymenochaetaceae	Hymenochaete	Hymenochaete damicornis	damicornis	H. damicornis	Hymenochaete damicornis	Hymenochaete damicornis		Standley, P. C.	53117	1927	Honduras	Atlántida	Lancetilla Valley, near Tela, Atlantida Dept. Moist bank	Mycoportal
82309	Fungi	Basidiomycota	Agaricomycetes	Polyporales	Phanerochaetaceae	Phlebiopsis	Phlebiopsis papyrina	papyrina	P. papyrina	Stereum papyrinum	Phlebiopsis papyrina	Stevenson, J. A.	Standley, P. C.	54448	1927	Honduras	Atlántida	Lancetilla Valley, near Tela, Atlantida Dept., alt. 20-600 meters	Mycoportal
82309	Fungi	Basidiomycota	Agaricomycetes	Polyporales	Phanerochaetaceae	Phlebiopsis	Phlebiopsis papyrina	papyrina	P. papyrina	Stereum papyrinum	Phlebiopsis papyrina	Stevenson, J. A.	Standley, P. C.	54668	1927	Honduras	Atlántida	Lancetilla Valley, near Tela, Atlantida Dept., alt. 20-600 meters	Mycoportal
5263	Fungi	Basidiomycota	Pucciniomycetes	Pucciniales	Pucciniaceae	Uromyces	Uromyces proeminens	proeminens	U. proeminens	Uromyces proeminens	Uromyces proeminens		Standley, P. C.	54072	1927	Honduras	Atlántida	Lancetilla Valley, near Tela, Det. of Atlantida	Mycoportal
54961	Fungi	Ascomycota	Sordariomycetes	Phyllachorales	Phyllachoraceae	Phyllachora	Phyllachora winteri	winteri	P. winteri	Phyllachora winteri	Phyllachora winteri	Chaves, B. A.	Standley, P. C.	54077	1927	Honduras	Atlántida	Lancetilla Valley, Tela, Department of Atlantida alt. 20-600 meters	Mycoportal
124426	Fungi	Ascomycota	Sordariomycetes	Hypocreales	Clavicipitaceae	Ustilaginoidea	Ustilaginoidea setariae	setariae	U. setariae	Ustilaginoidea setariae Bref.	Ustilaginoidea setariae		Standley, P. C.	53256	1927	Honduras	Atlántida	Lancetilla Valley: near Tela	Mycoportal
1	Fungi	Basidiomycota	Pucciniomycetes	Pucciniales	Pucciniaceae	Alveolaria	Alveolaria cordiae	cordiae	A. cordiae	Alveolaria cordiae	Alveolaria cordiae		Standley, P. C.	54078	1927	Honduras	Atlántida	Lancotilla Valley, Naer Tela, Atlantida Dept. alt. 20-660 M.	Mycoportal
40451	Fungi	Basidiomycota	Agaricomycetes	Hymenochaetales	Hymenochaetales family ncertae sedis	Nigrohirschioporus	Nigrohirschioporus sector	sector	N. sector	Polyporus sector	Nigrohirschioporus sector	Stevenson, J. A.	Standley, P. C.	55676	1927	Honduras	Atlántida	Lanecetilla Valley, near Tela, Atlantida Department alt. 20-600 meters	Mycoportal
5296	Fungi	Basidiomycota	Pucciniomycetes	Pucciniales	Pucciniaceae	Puccinia	Puccinia lantanae	lantanae	P. lantanae	Puccinia lantanae	Puccinia lantanae		Standley, P. C.	56599	1927	Honduras	Atlántida	Teia, of Atlantida Department vicinity of, at Sea level	Mycoportal
104351	Fungi	Basidiomycota	Agaricomycetes	Agaricales	Crepidotaceae	Crepidotus	Crepidotus commiscibilis	commiscibilis	C. commiscibilis	Pleurotus commiscibilis	Crepidotus commiscibilis	Charles, V. K.	Standley, P. C.	56681	1927	Honduras	Atlántida	Tela Department of Atlantida, Sea level, vicinity of	Mycoportal
66277	Fungi	Ascomycota	Sordariomycetes	Meliolales	Meliolaceae	Meliola	Meliola zetekii	zetekii	M. zetekii	Meliola zetekii	Meliola zetekii		Standley, P. C.	55231	1927	Honduras	Atlántida	Tela near	Mycoportal
181932	Fungi	Basidiomycota	Agaricomycetes	Hymenochaetales	Rickenellaceae	Cotylidia	Cotylidia aurantiaca	aurantiaca	C. aurantiaca	Stereum aurantiacum	Cotylidia aurantiaca	Stevenson, J. A.	Standley, P. C.	53247	1927	Honduras	Atlántida	Tela near	Mycoportal
395590	Fungi	Ascomycota	Dothideomycetes	Mycosphaerellales	Mycosphaerellaceae	Zasmidium	Zasmidium canavaliae	canavaliae	Z. canavaliae	Cercospora canavaliae	Zasmidium canavaliae		Standley, P. C.	53010	1927	Honduras	Atlántida	Tela Vicinity, Atlantida Department alt. Sea level, vicinity of	Mycoportal
5324	Fungi	Basidiomycota	Agaricomycetes	Polyporales	Polyporaceae	Trametes	Trametes villosa	villosa	T. villosa	Polyporus pinsitus	Trametes villosa	Stevenson, J. A.	Standley, P. C.	54551	1927	Honduras	Atlántida	Tela Vicinity, Atlantida Department at Sea level	Mycoportal
2831953	Fungi	Basidiomycota	Agaricomycetes	Polyporales	Irpicaceae	Vitreoporus	Vitreoporus dichrous	dichrous	V. dichrous	Polyporus dichrous	Vitreoporus dichrous	Stevenson, J. A.	Standley, P. C.	54260	1927	Honduras	Atlántida	Tela Vicinity, Atlantida Department at Sea level	Mycoportal
37884	Fungi	Ascomycota	Dothideomycetes	Hysteriales	Hysteriaceae	Rhytidhysteron	Rhytidhysteron rufulum	rufulum	R. rufulum	Tryblidiella rufula	Rhytidhysteron rufulum	Cash, E. K.	Standley, P. C.	55315	1927	Honduras	Atlántida	Tela, Atlantida Department alt. 20-600 meters, Lancetilla Valley, near	Mycoportal
572136	Chromista	Oomycota	Oomycota class incertae sedis	Albuginales	Albuginaceae	Wilsoniana	Wilsoniana bliti	bliti	W. bliti	Albugo bliti	Wilsoniana bliti	R. D.	Standley, P. C.		1927	Honduras	Atlántida	Tela, Atlantida Department near Lancetilla Valley	Mycoportal
255207	Fungi	Basidiomycota	Agaricomycetes	Polyporales	Polyporaceae	Favolus	Favolus tenuiculus	tenuiculus	F. tenuiculus	Favolus brasiliensis	Favolus tenuiculus	Stevenson, J. A.	Standley, P. C.	56687	1927	Honduras	Atlántida	Tela, Atlantida Dept. vicinity of, alt. 0 meters	Mycoportal
40451	Fungi	Basidiomycota	Agaricomycetes	Hymenochaetales	Hymenochaetales family incertae sedis	Trichaptum	Trichaptum versatile	versatile	T. versatile	Polyporus versatilis	Trichaptum versatile	Stevenson, J. A.	Standley, P. C.	53792	1927	Honduras	Atlántida	Tela, Atlantida Dept., vicinity of, at Sea level	Mycoportal
153665	Fungi	Ascomycota	Sordariomycetes	Hypocreales	Cordycipitaceae	Torrubiella	Torrubiella rubra	rubra	T. rubra	Torrubiella rubra	Torrubiella rubra	Charles, V. K.	Standley, P. C.	54559	1927	Honduras	Atlántida	Tela, Department of Atlanrida Lancetilla Valley, near	Mycoportal
1	Fungi	Basidiomycota	Agaricomycetes	Polyporales	Polyporales family incertae sedis	Fabisporus	Fabisporus sanguineus	sanguineus	F. sanguineus	Polyporus sanguineus	Fabisporus sanguineus	Stevenson, J. A.	Standley, P. C.	53793	1927	Honduras	Atlántida	Tela, Department of Atlantida alt. Sea level, vicinity of	Mycoportal
1	Fungi	Basidiomycota	Agaricomycetes	Polyporales	Polyporales family incertae sedis	Fabisporus	Fabisporus sanguineus	sanguineus	F. sanguineus	Polyporus sanguineus	Fabisporus sanguineus	Stevenson, J. A.	Standley, P. C.	55133	1927	Honduras	Atlántida	Tela, Department of Atlantida alt. Sea level, vicinity of	Mycoportal
5324	Fungi	Basidiomycota	Agaricomycetes	Polyporales	Polyporaceae	Trametes	Trametes maxima	maxima	T. maxima	Polyporus maximus	Trametes maxima		Standley, P. C.	54506	1927	Honduras	Atlántida	Tela, Department of Atlantida alt. Sea level, vicinity of	Mycoportal
5324	Fungi	Basidiomycota	Agaricomycetes	Polyporales	Polyporaceae	Trametes	Trametes membranacea	membranacea	T. membranacea	Polyporus membranaceus	Trametes membranacea		Standley, P. C.	53978	1927	Honduras	Atlántida	Tela, Department of Atlantida Lancetilla Valley, near, alt. 20-600 meters	Mycoportal
5324	Fungi	Basidiomycota	Agaricomycetes	Polyporales	Polyporaceae	Trametes	Trametes membranacea	membranacea	T. membranacea	Polyporus membranaceus	Trametes membranacea		Standley, P. C.	54340	1927	Honduras	Atlántida	Tela, Department of Atlantida Lancetilla Valley, near, alt. 20-600 meters	Mycoportal
5324	Fungi	Basidiomycota	Agaricomycetes	Polyporales	Polyporaceae	Trametes	Trametes membranacea	membranacea	T. membranacea	Polyporus membranaceus	Trametes membranacea		Standley, P. C.	54940	1927	Honduras	Atlántida	Tela, Department of Atlantida Lancetilla Valley, near, alt. 20-600 meters	Mycoportal
1	Fungi	Ascomycota	Sordariomycetes	Phyllachorales	Phyllachoraceae	Scolecoccoidea	Scolecoccoidea costaricensis	costaricensis	S. costaricensis	Scolecoccoidea costaricensis	Scolecoccoidea costaricensis	Stevenson, J. A.	Standley, P. C.	56604	1927	Honduras	Atlántida	Tela, Department of Atlantida Sea level, vicinity of	Mycoportal
5230	Fungi	Basidiomycota	Agaricomycetes	Auriculariales	Auriculariaceae	Auricularia	Auricularia nigricans	nigricans	A. nigricans	Auricularia polytricha	Auricularia nigricans	Stevenson, J. A.	Standley, P. C.	53815	1927	Honduras	Atlántida	Tela, Dept. Atlantida Sea level, vicinity of	Mycoportal
37991	Fungi	Ascomycota	Sordariomycetes	Xylariales	Xylariaceae	Xylaria	Xylaria dichotoma	dichotoma	X. dichotoma	Xylaria dichotoma	Xylaria dichotoma	Shear, C. L.; Diehl, W. W.	Standley, P. C.		1927	Honduras	Atlántida	Tela, Dept. of Atlantida vicinity of	Mycoportal
5324	Fungi	Basidiomycota	Agaricomycetes	Polyporales	Polyporaceae	Trametes	Trametes elegans	elegans	T. elegans	Daedalea elegans	Trametes elegans	Stevenson, J. A.	Standley, P. C.	54114	1927	Honduras	Atlántida	Tela, Lancetilla Valley, Atlantida Dept. near, alt. 20-600 meters	Mycoportal
5324	Fungi	Basidiomycota	Agaricomycetes	Polyporales	Polyporaceae	Trametes	Trametes elegans	elegans	T. elegans	Daedalea elegans	Trametes elegans	Stevenson, J. A.	Standley, P. C.	54669	1927	Honduras	Atlántida	Tela, Lancetilla Valley, Atlantida Dept. near, alt. 20-600 meters	Mycoportal
1	Fungi	Ascomycota	Dothideomycetes	Microthyriales	Micropeltidaceae	Trichothyrium	Trichothyrium dubiosum	dubiosum	T. dubiosum	Trichothyrium dubiosum	Trichothyrium dubiosum		Standley, P. C.	PCS2317	1927	Honduras	Atlántida	Tela, Lancetilla Valley, Dept. of Atlantida	Mycoportal
1	Fungi	Ascomycota	Dothideomycetes	Microthyriales	Micropeltidaceae	Trichothyrium	Trichothyrium dubiosum	dubiosum	T. dubiosum	Trichothyrium dubiosum	Trichothyrium dubiosum		Standley, P. C.	PCS2318	1927	Honduras	Atlántida	Tela, Lancetilla Valley, Dept. of Atlantida	Mycoportal
5300	Fungi	Basidiomycota	Pucciniomycetes	Pucciniales	Coleosporiaceae	Coleosporium	Coleosporium elephantopodis	elephantopodis	C. elephantopodis	Coleosporium elephantopodis	Coleosporium elephantopodis		Standley, P. C.	56597	1927	Honduras	Atlántida	Tola, Atlantida Dept. at Sea level, vicinity of 15.77586 -87.47585	Mycoportal
82309	Fungi	Basidiomycota	Agaricomycetes	Polyporales	Phanerochaetaceae	Phlebiopsis	Phlebiopsis papyrina	papyrina	P. papyrina	Stereum papyrinum	Phlebiopsis papyrina		Standley, P. C.	53773	1927	Honduras	Atlántida	Triunfo, near Tela, Atlantida Dept. at Sea level	Mycoportal
5263	Fungi	Basidiomycota	Pucciniomycetes	Pucciniales	Pucciniaceae	Uromyces	Uromyces dolicholi	dolicholi	U. dolicholi	Uromyces neurocarpi	Uromyces dolicholi		Standley, P. C.	55144	1927	Honduras	Atlántida	Vicinity of Teia, Department of Atlantida Sea level	Mycoportal
289933	Protista	Amoebozoa	Eumycetozoa	Stemonitida	Stemonitidae	Diachea	Diachea leucopodia	leucopodia	D. leucopodia	Diachea leucopodia	Diachea leucopodia	Stevenson, J. A.	Standley, P. C.	53709	1927	Honduras	Atlántida	vicinity of Tela, Department of Atlantida	Mycoportal
90676	Fungi	Basidiomycota	Agaricomycetes	Agaricales	Lycoperdaceae	Bovista	Bovista sp.	sp.	Bovista sp.	Bovista	Bovista sp.		Standley, P. C.	54268	1927	Honduras	Atlántida	Vicinity of Tela, Department of Atlantida	Mycoportal
203927	Fungi	Basidiomycota	Pucciniomycetes	Pucciniales	Pucciniaceae	Dietelia	Dietelia portoricensis	portoricensis	D. portoricensis	Dietelia portoricensis	Dietelia portoricensis		Standley, P. C.	52663	1927	Honduras	Atlántida	La Fragua, Atlantida Dept. alt. 20 meters	Mycoportal
1	Fungi	Ascomycota	Dothideomycetes	Pleosporales	Parodiellaceae	Parodiella	Parodiella perisporioides	perisporioides	P. perisporioides	Parodiella perisporioides	Parodiella perisporioides	Stevenson, J. A.	Standley, P. C.	53828	1927	Honduras	Atlántida	15.77586 -87.47585	Mycoportal
1	Fungi	Ascomycota	Dothideomycetes	Dothideomycetes order incertae sedis	Perisporiopsidaceae	Perisporina	Perisporina truncata	truncata	P. truncata	Perisporina truncata	Perisporina truncata		Standley, P. C.	55508	1927	Honduras	Atlántida		Mycoportal
5357	Fungi	Basidiomycota	Agaricomycetes	Polyporales	Polyporaceae	Lentinus	Lentinus crinitus	crinitus	L. crinitus	Panus crinitus	Lentinus crinitus		Standley, P. C.	53833	1927	Honduras	Atlántida		Mycoportal
5357	Fungi	Basidiomycota	Agaricomycetes	Polyporales	Polyporaceae	Lentinus	Lentinus crinitus	crinitus	L. crinitus	Panus crinitus	Lentinus crinitus		Standley, P. C.	55365	1927	Honduras	Atlántida		Mycoportal
5357	Fungi	Basidiomycota	Agaricomycetes	Polyporales	Polyporaceae	Lentinus	Lentinus crinitus	crinitus	L. crinitus	Panus crinitus	Lentinus crinitus		Standley, P. C.	55368	1927	Honduras	Atlántida		Mycoportal
29002	Fungi	Ascomycota	Dothideomycetes	Mycosphaerellales	Mycosphaerellaceae	Cercospora	Cercospora mitracarpi	mitracarpi	C. mitracarpi	Cercospora mitracarpi	Cercospora mitracarpi		Standley, P. C.	56863	1927	Honduras	Atlántida		Mycoportal
38807	Fungi	Basidiomycota	Agaricomycetes	Polyporales	Panaceae	Panus	Panus strigellus	strigellus	P. strigellus	Lentinus strigosus	Panus strigellus		Standley, P. C.	53579	1927	Honduras	Atlántida		Mycoportal
38807	Fungi	Basidiomycota	Agaricomycetes	Polyporales	Panaceae	Panus	Panus strigellus	strigellus	P. strigellus	Lentinus strigosus	Panus strigellus		Standley, P. C.	54808	1927	Honduras	Atlántida		Mycoportal
38807	Fungi	Basidiomycota	Agaricomycetes	Polyporales	Panaceae	Panus	Panus strigellus	strigellus	P. strigellus	Lentinus strigosus	Panus strigellus		Standley, P. C.	55367	1927	Honduras	Atlántida		Mycoportal
38807	Fungi	Basidiomycota	Agaricomycetes	Polyporales	Panaceae	Panus	Panus strigellus	strigellus	P. strigellus	Lentinus strigosus	Panus strigellus		Standley, P. C.	55642	1927	Honduras	Atlántida		Mycoportal
38807	Fungi	Basidiomycota	Agaricomycetes	Polyporales	Panaceae	Panus	Panus strigellus	strigellus	P. strigellus	Panus rudis var. strigellus	Panus strigellus		Standley, P. C.	54399	1927	Honduras	Atlántida		Mycoportal
66277	Fungi	Ascomycota	Sordariomycetes	Meliolales	Meliolaceae	Meliola	Meliola crescentiae	crescentiae	M. crescentiae	Meliola crescentiae	Meliola crescentiae		Standley, P. C.	54403	1927	Honduras	Atlántida		Mycoportal
66277	Fungi	Ascomycota	Sordariomycetes	Meliolales	Meliolaceae	Meliola	Meliola sp.	sp.	Meliola sp.	Meliola	Meliola sp.		Standley, P. C.	56569	1927	Honduras	Atlántida		Mycoportal
66277	Fungi	Ascomycota	Sordariomycetes	Meliolales	Meliolaceae	Meliola	Meliola hispida	hispida	M. hispida	Meliola hispida	Meliola hispida		Standley, P. C.	55790	1927	Honduras	Atlántida		Mycoportal
66277	Fungi	Ascomycota	Sordariomycetes	Meliolales	Meliolaceae	Meliola	Meliola marantacearum	marantacearum	M. marantacearum	Meliola marantacearum	Meliola marantacearum		Standley, P. C.	55819	1927	Honduras	Atlántida		Mycoportal
104351	Fungi	Basidiomycota	Agaricomycetes	Agaricales	Crepidotaceae	Crepidotus	Crepidotus commiscibilis	commiscibilis	C. commiscibilis	Crepidotus commiscibilis	Crepidotus commiscibilis		Standley, P. C.	56681	1927	Honduras	Atlántida		Mycoportal
159075	Fungi	Ascomycota	Sordariomycetes	Hypocreales	Bionectriaceae	Acremonium	Acremonium meliola	meliola	A. meliola	Acremonium meliola	Acremonium meliola		Standley, P. C.	55266	1927	Honduras	Atlántida		Mycoportal
159075	Fungi	Ascomycota	Sordariomycetes	Hypocreales	Bionectriaceae	Acremonium	Acremonium meliola	meliola	A. meliola	Acremonium meliola	Acremonium meliola		Standley, P. C.	55272	1927	Honduras	Atlántida		Mycoportal
159075	Fungi	Ascomycota	Sordariomycetes	Hypocreales	Bionectriaceae	Acremonium	Acremonium meliola	meliola	A. meliola	Acremonium meliola	Acremonium meliola		Standley, P. C.	55265a	1927	Honduras	Atlántida		Mycoportal
181932	Fungi	Basidiomycota	Agaricomycetes	Hymenochaetales	Rickenellaceae	Cotylidia	Cotylidia aurantiaca	aurantiaca	C. aurantiaca	Cotylidia aurantiaca	Cotylidia aurantiaca		Standley, P. C.	53247	1927	Honduras	Atlántida		Mycoportal
390980	Fungi	Ascomycota	Sordariomycetes	Meliolales	Meliolaceae	Appendiculella	Appendiculella larviformis	larviformis	A. larviformis	Irene larviformis	Appendiculella larviformis		Standley, P. C.	53662	1927	Honduras	Atlántida		Mycoportal
395590	Fungi	Ascomycota	Dothideomycetes	Mycosphaerellales	Mycosphaerellaceae	Zasmidium	Zasmidium canavaliae	canavaliae	Z. canavaliae	Cercospora canavaliae	Zasmidium canavaliae		Standley, P. C.	53826	1927	Honduras	Atlántida		Mycoportal
2831989	Fungi	Ascomycota	Sordariomycetes	Hypocreales	Bionectriaceae	Paranectria	Paranectria meliolicola	meliolicola	P. meliolicola	Paranectria meliolicola	Paranectria meliolicola		Standley, P. C.	53781	1927	Honduras	Atlántida		Mycoportal
34484	Fungi	Zoopagomycota	Entomophthoromycetes	Entomophthorales	Entomophthoraceae	Entomophthora	Entomophthora sp.	sp.	Entomophthora sp.	Entomophthora	Entomophthora sp.		Standley, P. C.	54934	1927	Honduras			Mycoportal
40653	Fungi	Ascomycota	Sordariomycetes	Amplistromatales	Amplistromataceae	Wallrothiella	Wallrothiella sp.	sp.	Wallrothiella sp.	Wallrothiella	Wallrothiella sp.	Shear, C. L.	Standley, P. C.	55806	1927	Honduras			Mycoportal
395590	Fungi	Ascomycota	Dothideomycetes	Mycosphaerellales	Mycosphaerellaceae	Zasmidium	Zasmidium canavaliae	canavaliae	Z. canavaliae	Cercospora canavaliae	Zasmidium canavaliae	Chupp, C.	Standley, P. C.		1927	Honduras			Mycoportal
395590	Fungi	Ascomycota	Dothideomycetes	Mycosphaerellales	Mycosphaerellaceae	Zasmidium	Zasmidium canavaliae	canavaliae	Z. canavaliae	Cercospora canavaliae	Zasmidium canavaliae	Standley, P. C.; Chupp, C.	Standley, P. C.		1927	Honduras			Mycoportal
42360	Fungi	Ascomycota	Sordariomycetes	Xylariales	Hypoxylaceae	Daldinia	Daldinia concentrica	concentrica	D. concentrica	Daldinia concentrica	Daldinia concentrica	Diehl, W. W.	Standley, P. C.	53934	1927	Honduras	Yoro	Quebrada Seca, Dept. of Yoro	Mycoportal
5300	Fungi	Basidiomycota	Pucciniomycetes	Pucciniales	Coleosporiaceae	Coleosporium	Coleosporium ipomoeae	ipomoeae	C. ipomoeae	Coleosporium ipomoeae	Coleosporium ipomoeae		Standley, P. C.	53928	1927	Honduras	Yoro	Quebrada Seca, Yoro Department Altitude 30 meters	Mycoportal
5324	Fungi	Basidiomycota	Agaricomycetes	Polyporales	Polyporaceae	Trametes	Trametes elegans	elegans	T. elegans	Daedalea elegans	Trametes elegans	Stevenson, J. A.	Standley, P. C.	53935	1927	Honduras	Yoro	Quebrada Seca, Yoro Dept. alt. 30 meters	Mycoportal
42308	Fungi	Ascomycota	Sordariomycetes	Xylariales	Hypoxylaceae	Hypoxylon	Hypoxylon sclerophaeum	sclerophaeum	H. sclerophaeum	Hypoxylon sclerophaeum	Hypoxylon sclerophaeum	Diehl, W. W.	Standley, P. C.	53934-A	1927	Honduras	Yoro	Querbrada Seca, Yora Dept. alt. 30 meters	Mycoportal
5296	Fungi	Basidiomycota	Pucciniomycetes	Pucciniales	Pucciniaceae	Puccinia	Puccinia paupercula	paupercula	P. paupercula	Puccinia paupercula	Puccinia paupercula		Standley, P. C.	52674	1927	Honduras	Yoro		Mycoportal
5300	Fungi	Basidiomycota	Pucciniomycetes	Pucciniales	Coleosporiaceae	Coleosporium	Coleosporium ipomoeae	ipomoeae	C. ipomoeae	Coleosporium ipomoeae	Coleosporium ipomoeae		Standley, P. C.	53928	1927	Honduras	Yoro		Mycoportal
42308	Fungi	Ascomycota	Sordariomycetes	Xylariales	Hypoxylaceae	Hypoxylon	Hypoxylon placentiforme	placentiforme	H. placentiforme	Hypoxylon placentiforme	Hypoxylon placentiforme	Diehl, W. W.	Standley, P. C.	53934a	1927	Honduras	Yoro		Mycoportal
66277	Fungi	Ascomycota	Sordariomycetes	Meliolales	Meliolaceae	Meliola	Meliola malacotricha	malacotricha	M. malacotricha	Meliola malacotricha	Meliola malacotricha		Standley, P. C.	53898	1927	Honduras	Yoro		Mycoportal
5230	Fungi	Basidiomycota	Agaricomycetes	Auriculariales	Auriculariaceae	Auricularia	Auricularia nigricans	nigricans	A. nigricans	Auricularia polytricha	Auricularia nigricans		Standley, P. C.		1928	Honduras	Atlántida		Mycoportal
5296	Fungi	Basidiomycota	Pucciniomycetes	Pucciniales	Pucciniaceae	Puccinia	Puccinia urbaniana	urbaniana	P. urbaniana	Puccinia urbaniana	Puccinia urbaniana		Standley, P. C.	56730	1928	Honduras	Atlántida		Mycoportal
5296	Fungi	Basidiomycota	Pucciniomycetes	Pucciniales	Pucciniaceae	Puccinia	Puccinia urbaniana	urbaniana	P. urbaniana	Puccinia urbaniana	Puccinia urbaniana		Standley, P. C.	56730	1928	Honduras	Atlántida		Mycoportal
66277	Fungi	Ascomycota	Sordariomycetes	Meliolales	Meliolaceae	Meliola	Meliola psidi	psidi	M. psidi	Meliola psidii	Meliola psidi		Standley, P. C.		1928	Honduras	Atlántida		Mycoportal
66277	Fungi	Ascomycota	Sordariomycetes	Meliolales	Meliolaceae	Meliola	Meliola smilacis	smilacis	M. smilacis	Meliola smilacis	Meliola smilacis		Standley, P. C.	53088	1928	Honduras	Atlántida		Mycoportal
66277	Fungi	Ascomycota	Sordariomycetes	Meliolales	Meliolaceae	Meliola	Meliola tabernaemontanae	tabernaemontanae	M. tabernaemontanae	Meliola tabernaemontanae	Meliola tabernaemontanae		Standley, P. C.	56716	1928	Honduras	Atlántida		Mycoportal
390980	Fungi	Ascomycota	Sordariomycetes	Meliolales	Meliolaceae	Appendiculella	Appendiculella larviformis	larviformis	A. larviformis	Irene larviformis	Appendiculella larviformis		Standley, P. C.	54934	1928	Honduras	Atlántida	Tela	Mycoportal
390980	Fungi	Ascomycota	Sordariomycetes	Meliolales	Meliolaceae	Appendiculella	Appendiculella larviformis	larviformis	A. larviformis	Irene larviformis	Appendiculella larviformis		Standley, P. C.	55320	1928	Honduras	Atlántida	Tela	Mycoportal
390980	Fungi	Ascomycota	Sordariomycetes	Meliolales	Meliolaceae	Appendiculella	Appendiculella larviformis	larviformis	A. larviformis	Irene larviformis	Appendiculella larviformis		Standley, P. C.	55321	1928	Honduras	Atlántida	Tela	Mycoportal
390980	Fungi	Ascomycota	Sordariomycetes	Meliolales	Meliolaceae	Appendiculella	Appendiculella larviformis	larviformis	A. larviformis	Irene larviforme	Appendiculella larviformis	Stevenson, J. A.	Standley, P. C.		1928	Honduras	Atlántida		Mycoportal
5336	Fungi	Basidiomycota	Pucciniomycetes	Pucciniales	Pucciniaceae	Endophyllum	Endophyllum stachytarphetae	stachytarphetae	E. stachytarphetae	Endophyllum stachytarphetae	Endophyllum stachytarphetae		Standley, P. C.	56729	1928	Honduras	Atlántida	La Ceiba, Atlantida Dept. near	Mycoportal
5324	Fungi	Basidiomycota	Agaricomycetes	Polyporales	Polyporaceae	Trametes	Trametes elegans	elegans	T. elegans	Daedalea elegans	Trametes elegans	Stevenson, J. A.	Standley, P. C.	55687	1928	Honduras	Atlántida	La Fragua, Atlantida Dept. alt. 20 meters	Mycoportal
5357	Fungi	Basidiomycota	Agaricomycetes	Polyporales	Polyporaceae	Lentinus	Lentinus tricholoma	tricholoma	L. tricholoma	Polyporus tricholoma	Lentinus tricholoma	Stevenson, J. A.	Standley, P. C.	55688	1928	Honduras	Atlántida	La Fragua, Atlantida Dept. alt. 20 meters	Mycoportal
5637	Fungi	Basidiomycota	Agaricomycetes	Polyporales	Polyporaceae	Polyporus	Polyporus zonalis	zonalis	P. zonalis	Polyporus zonalis	Polyporus zonalis	Stevenson, J. A.	Standley, P. C.	55719	1928	Honduras	Atlántida	La Fragua, Atlantida Dept. alt. 20 meters	Mycoportal
40443	Fungi	Basidiomycota	Agaricomycetes	Gloeophyllales	Gloeophyllaceae	Gloeophyllum	Gloeophyllum striatum	striatum	G. striatum	Lenzites striata	Gloeophyllum striatum	Stevenson, J. A.	Standley, P. C.	55718	1928	Honduras	Atlántida	La Fragua, Atlantida Dept. alt. 20 meters	Mycoportal
196301	Fungi	Basidiomycota	Agaricomycetes	Polyporales	Polyporaceae	Pseudofavolus	Pseudofavolus tenuis	tenuis	P. tenuis	Hexagonia tenuis	Pseudofavolus tenuis	Stevenson, J. A.	Standley, P. C.	55733	1928	Honduras	Atlántida	La Fragua, Atlantida Dept. alt. 20 meters	Mycoportal
220678	Fungi	Basidiomycota	Agaricomycetes	Polyporales	Polyporaceae	Funalia	Funalia floccosa	floccosa	F. floccosa	Trametes rigida	Funalia floccosa	Stevenson, J. A.	Standley, P. C.	55735	1928	Honduras	Atlántida	La Fragua, Atlantida Dept. alt. 20 meters	Mycoportal
40470	Fungi	Basidiomycota	Agaricomycetes	Hymenochaetales	Hymenochaetaceae	Phellinus	Phellinus crocatus	crocatus	P. crocatus	Polyporus crocatus	Phellinus crocatus		Standley, P. C.	55740	1928	Honduras	Atlántida	La Fragua, Department of Atlantida alt. 20 meters	Mycoportal
90311	Fungi	Basidiomycota	Agaricomycetes	Polyporales	Cerrenaceae	Cerrena	Cerrena caperata	caperata	C. caperata	Polyporus caperatus	Cerrena caperata	Stevenson, J. A.	Standley, P. C.	55709	1928	Honduras	Atlántida	La Fragua, Department of Atlantida alt. 20 meters	Mycoportal
90311	Fungi	Basidiomycota	Agaricomycetes	Polyporales	Cerrenaceae	Cerrena	Cerrena hydnoides	hydnoides	C. hydnoides	Trametes hydnoides	Cerrena hydnoides	Stevenson, J. A.	Standley, P. C.	55749	1928	Honduras	Atlántida	La Fragua, Department of Atlantida alt. 20 meters	Mycoportal
5230	Fungi	Basidiomycota	Agaricomycetes	Auriculariales	Auriculariaceae	Auricularia	Auricularia mesenterica	mesenterica	A. mesenterica	Auricularia mesenterica	Auricularia mesenterica		Standley, P. C.		1928	Honduras	Atlántida	Lametilla Valley	Mycoportal
5296	Fungi	Basidiomycota	Pucciniomycetes	Pucciniales	Pucciniaceae	Puccinia	Puccinia cnici-oleracei	cnici-oleracei	P. cnici-oleracei	Puccinia cnici-oleracei	Puccinia cnici-oleracei		Standley, P. C.	53587	1928	Honduras	Atlántida	vicinity of Tela, at sea level, 15.781944 -86.790278 +-301m	Mycoportal
5296	Fungi	Basidiomycota	Pucciniomycetes	Pucciniales	Pucciniaceae	Puccinia	Puccinia leptochloae	leptochloae	P. leptochloae	Puccinia leptochloae	Puccinia leptochloae		Standley, P. C.	55762	1928	Honduras	Atlántida	La Fragua, Department of Atlantida alt. 20 meters	Mycoportal
68776	Fungi	Basidiomycota	Agaricomycetes	Agaricales	Nidulariaceae	Cyathus	Cyathus berkeleyanus	berkeleyanus	C. berkeleyanus	Cyathus berkeleyanus	Cyathus berkeleyanus		Standley, P. C.	53297	1928	Honduras	Atlántida		Mycoportal
68776	Fungi	Basidiomycota	Agaricomycetes	Agaricales	Nidulariaceae	Cyathus	Cyathus julietae	julietae	C. julietae	Cyathus julietae	Cyathus julietae		Standley, P. C.	54026	1928	Honduras	Atlántida		Mycoportal
1442376	Fungi	Basidiomycota	Agaricomycetes	Agaricales	Agaricales family incertae sedis	Lycogalopsis	Lycogalopsis solmsii	solmsii	L. solmsii	Lycogalopsis solmsii	Lycogalopsis solmsii		Coker, W. C.	54842	1928	Honduras	Atlántida		Mycoportal
5296	Fungi	Basidiomycota	Pucciniomycetes	Pucciniales	Pucciniaceae	Puccinia	Puccinia guatemalensis	guatemalensis	P. guatemalensis	Puccinia guatemalensis	Puccinia guatemalensis		Standley, P. C.	56490	1928	Honduras	Comayagua	Blake, vicinity of Siguatepeque, alt. 1080-1400 m., 14.451389 -87.6375 +-301m	Mycoportal
1	Fungi	Ascomycota	Dothideomycetes	Pleosporales	Venturiaceae	Botryostroma	Botryostroma eupatorii	eupatorii	B. eupatorii	Phaeodothiopsis eupatorii	Botryostroma eupatorii	Chardon, C.	Standley, P. C.	56448	1928	Honduras	Comayagua		Mycoportal
5296	Fungi	Basidiomycota	Pucciniomycetes	Pucciniales	Pucciniaceae	Puccinia	Puccinia impedita	impedita	P. impedita	Puccinia impedita	Puccinia impedita		Standley, P. C.	5611	1928	Honduras	Comayagua	El Achote, near Siguatepeque, 14.451389 -87.6375 +-301m	Mycoportal
5296	Fungi	Basidiomycota	Pucciniomycetes	Pucciniales	Pucciniaceae	Puccinia	Puccinia impedita	impedita	P. impedita	Puccinia impedita	Puccinia impedita		Standley, P. C.	56111	1928	Honduras	Comayagua		Mycoportal
5296	Fungi	Basidiomycota	Pucciniomycetes	Pucciniales	Pucciniaceae	Puccinia	Puccinia noccae	noccae	P. noccae	Puccinia noccae	Puccinia noccae		Standley, P. C.	56466	1928	Honduras	Comayagua		Mycoportal
5296	Fungi	Basidiomycota	Pucciniomycetes	Pucciniales	Pucciniaceae	Puccinia	Puccinia noccae	noccae	P. noccae	Puccinia noccae	Puccinia noccae		Standley, P. C.	56466	1928	Honduras	Comayagua		Mycoportal
5296	Fungi	Basidiomycota	Pucciniomycetes	Pucciniales	Pucciniaceae	Puccinia	Puccinia senecionicola	senecionicola	P. senecionicola	Puccinia senecionicola	Puccinia senecionicola	Davidson, R. W.	Standley, P. C.	56145	1928	Honduras	Comayagua		Mycoportal
54961	Fungi	Ascomycota	Sordariomycetes	Phyllachorales	Phyllachoraceae	Phyllachora	Phyllachora goyazensis	goyazensis	P. goyazensis	Phyllachora goyazensis	Phyllachora goyazensis		Standley, P. C.	55898	1928	Honduras	Comayagua		Mycoportal
54961	Fungi	Ascomycota	Sordariomycetes	Phyllachorales	Phyllachoraceae	Phyllachora	Phyllachora panici	panici	P. panici	Phyllachora standleyi	Phyllachora panici		Standley, P. C.	56023	1928	Honduras	Comayagua		Mycoportal
101474	Fungi	Ascomycota	Sordariomycetes	Xylariales	Xylariaceae	Poronia	Poronia macrorhiza	macrorhiza	P. macrorhiza	Poronia macrorhiza	Poronia macrorhiza	Shear, C. L.	Standley, P. C.	56259	1928	Honduras	Comayagua		Mycoportal
196301	Fungi	Basidiomycota	Agaricomycetes	Polyporales	Polyporaceae	Pseudofavolus	Pseudofavolus tenuis	tenuis	P. tenuis	Hexagonia tenuis	Pseudofavolus tenuis	Stevenson, J. A.	Standley, P. C.	56165	1928	Honduras	Comayagua		Mycoportal
2789743	Fungi	Ascomycota	Lecanoromycetes	Lecanorales	Parmeliaceae	Eumitria	Eumitria baileyi	baileyi	E. baileyi	Usnea baileyi	Eumitria baileyi		Standley, P. C.	55835	1928	Honduras	Comayagua		Mycoportal
5296	Fungi	Basidiomycota	Pucciniomycetes	Pucciniales	Pucciniaceae	Puccinia	Puccinia senecionicola	senecionicola	P. senecionicola	Puccinia senecionicola	Puccinia senecionicola		Standley, P. C.	56145	1928	Honduras	Comayagua	E L Achote, Nr. Siguatepeque, Comayagua Dept. alt. 1500 meters, in Pine Forest	Mycoportal
5296	Fungi	Basidiomycota	Pucciniomycetes	Pucciniales	Pucciniaceae	Puccinia	Puccinia infrequens	infrequens	P. infrequens	Puccinia infrequens	Puccinia infrequens		Standley, P. C.	561110	1928	Honduras	Comayagua	El Achote near Siguatepeque, 14.451389 -87.6375 +-301m	Mycoportal
5644	Fungi	Basidiomycota	Agaricomycetes	Russulales	Stereaceae	Stereum	Stereum lobatum	lobatum	S. lobatum	Stereum lobatum	Stereum lobatum	Stevenson, J. A.	Standley, P. C.	56163	1928	Honduras	Comayagua	El Achote, near Sigua, Tepeque Dept., Comayagua Dept. in Pine Forest, alt. 1500 meters	Mycoportal
5644	Fungi	Basidiomycota	Agaricomycetes	Russulales	Stereaceae	Stereum	Stereum lobatum	lobatum	S. lobatum	Stereum lobatum	Stereum lobatum		Standley, P. C.	56186	1928	Honduras	Comayagua	El Achote, near Siguatepeque, Comayagua Dept. Pinus forest, alt. 1500 meters	Mycoportal
5296	Fungi	Basidiomycota	Pucciniomycetes	Pucciniales	Pucciniaceae	Puccinia	Puccinia impedita	impedita	P. impedita	Puccinia impedita	Puccinia impedita		Standley, P. C.	56111	1928	Honduras	Comayagua	El Achote, near Siguatepeque, Department of Comayagua in Pine Forest, Altitude 1500 meters	Mycoportal
1	Fungi	Ascomycota	Dothideomycetes	Pleosporales	Venturiaceae	Botryostroma	Botryostroma eupatorii	eupatorii	B. eupatorii	Phaeodothiopsis eupatorii	Botryostroma eupatorii	Chardon, C.	Standley, P. C.	56448	1928	Honduras	Comayagua	Siguatepeque, Comayagua Department alt. 1080-1400 meters, vicinity of	Mycoportal
1	Fungi	Ascomycota	Sordariomycetes	Phyllachorales	Phyllachoraceae	Catacauma	Catacauma costaricense	costaricense	C. costaricense	Catacauma costaricense	Catacauma costaricense	Chardon, C.	Standley, P. C.	55989	1928	Honduras	Comayagua	Siguatepeque, Comayagua Department alt. 1080-1400 meters, vicinity of	Mycoportal
54961	Fungi	Ascomycota	Sordariomycetes	Phyllachorales	Phyllachoraceae	Phyllachora	Phyllachora goyazensis	goyazensis	P. goyazensis	Phyllachora goyazensis	Phyllachora goyazensis		Standley, P. C.		1928	Honduras	Comayagua	Siguatepeque, Comayagua Department alt. 1080-1400 meters, vicinity of	Mycoportal
54961	Fungi	Ascomycota	Sordariomycetes	Phyllachorales	Phyllachoraceae	Phyllachora	Phyllachora panici	panici	P. panici	Phyllachora puncta	Phyllachora panici		Standley, P. C.	56023	1928	Honduras	Comayagua	Siguatepeque, Comayagua Department alt. 1080-1400 meters, vicinity of	Mycoportal
101474	Fungi	Ascomycota	Sordariomycetes	Xylariales	Xylariaceae	Poronia	Poronia macrorhiza	macrorhiza	P. macrorhiza	Poronia macrorrhiza	Poronia macrorhiza		Standley, P. C.	56259	1928	Honduras	Comayagua	Siguatepeque, Comayagua Dept. alt. 1080-1400 meters	Mycoportal
5296	Fungi	Basidiomycota	Pucciniomycetes	Pucciniales	Pucciniaceae	Puccinia	Puccinia lateritia	lateritia	P. lateritia	Puccinia lateritia	Puccinia lateritia		Standley, P. C.	55859	1928	Honduras	Comayagua	Siguatepeque, Department of Comavaoua vicinity of, Altitude 1080 to 1400 Meter	Mycoportal
5296	Fungi	Basidiomycota	Pucciniomycetes	Pucciniales	Pucciniaceae	Puccinia	Puccinia lateritia	lateritia	P. lateritia	Puccinia lateritia	Puccinia lateritia		Standley, P. C.	56438	1928	Honduras	Comayagua	Siguatepeque, Department of Comayagua alt. 1080-1400 meters	Mycoportal
5296	Fungi	Basidiomycota	Pucciniomycetes	Pucciniales	Pucciniaceae	Puccinia	Puccinia invaginata	invaginata	P. invaginata	Puccinia invaginata	Puccinia invaginata		Standley, P. C.	56487	1928	Honduras	Comayagua	Siguatepeque, Dept. Comayagua alt. 1080 to 1400 meters vicinity of	Mycoportal
73252	Fungi	Basidiomycota	Pucciniomycetes	Pucciniales	Milesinaceae	Uredinopsis	Uredinopsis americana	americana	U. americana	Uredinopsis mirabilis	Uredinopsis americana		Standley, P. C.	56034A	1928	Honduras	Comayagua	Siguatepeque, Dept. of Comayagua alt. 1080 to 1400 M., near	Mycoportal
51030	Fungi	Basidiomycota	Agaricomycetes	Corticiales	Corticiaceae	Necator	Necator salmonicolor	salmonicolor	N. salmonicolor	Erythricium salmonicolor	Necator salmonicolor		Standley, P. C.	CFMR-26	1928	Honduras		La Aiba	Mycoportal
220678	Fungi	Basidiomycota	Agaricomycetes	Polyporales	Polyporaceae	Funalia	Funalia floccosa	floccosa	F. floccosa	Trametes rigida	Funalia floccosa		Chickering, A. M.	323	1928	Honduras			Mycoportal
5296	Fungi	Basidiomycota	Pucciniomycetes	Pucciniales	Pucciniaceae	Puccinia	Puccinia melampodii	melampodii	P. melampodii	Puccinia melampodii	Puccinia melampodii		Standley, P. C.	54950	1928	Honduras		Villa France Station, 14.712 -86.807983	Mycoportal
5296	Fungi	Basidiomycota	Pucciniomycetes	Pucciniales	Pucciniaceae	Puccinia	Puccinia proba	proba	P. proba	Puccinia proba	Puccinia proba		Standley, P. C.	56490	1928	Honduras			Mycoportal
54961	Fungi	Ascomycota	Sordariomycetes	Phyllachorales	Phyllachoraceae	Phyllachora	Phyllachora leptochloae	leptochloae	P. leptochloae	Phyllachora leptochloae	Phyllachora leptochloae	Determiner unspecified	Standley, P. C.	55759	1928	Honduras			Mycoportal
66735	Fungi	Ascomycota	Dothideomycetes	Botryosphaeriales	Botryosphaeriaceae	Diplodia	Diplodia epicocos	epicocos	D. epicocos	Diplodia epicocos	Diplodia epicocos		Plant Board	Erdman West 4894	1928	Honduras			Mycoportal
390980	Fungi	Ascomycota	Sordariomycetes	Meliolales	Meliolaceae	Appendiculella	Appendiculella larviformis	larviformis	A. larviformis	Irene larviformis	Appendiculella larviformis		Standley, P. C.	54404	1928	Honduras			Mycoportal
511189	Fungi	Ascomycota	Sordariomycetes	Hypocreales	Clavicipitaceae	Moelleriella	Moelleriella phyllogena	phyllogena	M. phyllogena	Hypocrella phyllogena	Moelleriella phyllogena	Mains, E. B.	Standley, P. C.		1928	Honduras			Mycoportal
76125	Fungi	Basidiomycota	Agaricomycetes	Polyporales	Polyporaceae	Coriolopsis	Coriolopsis occidentalis	occidentalis	C. occidentalis	Polyporus occidentalis	Coriolopsis occidentalis	Stevenson, J. A.	Standley, P. C.	55466	1928	Honduras	Yoro	Guaymas District, Dept. of Yoro Farm 39 of the Tela Railroad Company	Mycoportal
5324	Fungi	Basidiomycota	Agaricomycetes	Polyporales	Polyporaceae	Trametes	Trametes elegans	elegans	T. elegans	Daedalea elegans	Trametes elegans	Stevenson, J. A.	Standley, P. C.	55467	1928	Honduras	Yoro	Guaymas District, Yoro Dept. Farm 39 of the Tela R. R. Company, alt. 30 meters	Mycoportal
5324	Fungi	Basidiomycota	Agaricomycetes	Polyporales	Polyporaceae	Trametes	Trametes membranacea	membranacea	T. membranacea	Polyporus membranaceus	Trametes membranacea		Standley, P. C.	55465	1928	Honduras	Yoro	Guaymas District, Yoro Dept. Farm 39 of the Tela Railroad Co., alt. 30 meters	Mycoportal
5324	Fungi	Basidiomycota	Agaricomycetes	Polyporales	Polyporaceae	Trametes	Trametes membranacea	membranacea	T. membranacea	Polyporus membranaceus	Trametes membranacea		Standley, P. C.	55469	1928	Honduras	Yoro	Guaymas District, Yoro Dept. Farm 39 of the Tela Railroad Co., alt. 30 meters	Mycoportal
5637	Fungi	Basidiomycota	Agaricomycetes	Polyporales	Polyporaceae	Polyporus	Polyporus zonalis	zonalis	P. zonalis	Polyporus zonalis	Polyporus zonalis	Stevenson, J. A.	Standley, P. C.	55460	1928	Honduras	Yoro	Guaymas District, Yoro Dept. Farm 39 of the Tela Railroad Co., alt. 30 meters	Mycoportal
66277	Fungi	Ascomycota	Sordariomycetes	Meliolales	Meliolaceae	Meliola	Meliola paulliniae	paulliniae	M. paulliniae	Meliola paulliniae	Meliola paulliniae		Standley, P. C.	PCS942	1928	Honduras	Yoro	Guaymas, Tela Railroad Co., Farm 39	Mycoportal
54961	Fungi	Ascomycota	Sordariomycetes	Phyllachorales	Phyllachoraceae	Phyllachora	Phyllachora dolichogena	dolichogena	P. dolichogena	Hyponectria phaseoli	Phyllachora dolichogena	Cash, E. K.	Standley, P. C.	54969	1928	Honduras	Yoro	near Progreso	Mycoportal
572138	Chromista	Oomycota	Oomycota class incertae sedis	Albuginales	Albuginaceae	Pustula	Pustula tragopogonis	tragopogonis	P. tragopogonis	Albugo tragopogonis	Pustula tragopogonis		Standley, P. C.	55049	1928	Honduras	Yoro	near Progreso	Mycoportal
1176462	Fungi	Ascomycota	Dothideomycetes	Mycosphaerellales	Mycosphaerellaceae	Asperisporium	Asperisporium caricae	caricae	A. caricae	Pucciniopsis caricae	Asperisporium caricae	Stevenson, J. A.	Standley, P. C.	54954	1928	Honduras	Yoro	Progreso, Yoro Department alt. 30 meters	Mycoportal
859380	Fungi	Ascomycota	Dothideomycetes	Asterinales	Asterinaceae	Asterina	Asterina crotonicola	crotonicola	A. crotonicola	Asterina crotonicola	Asterina crotonicola	Stevenson, J. A.	Standley, P. C.	55029	1928	Honduras	Yoro	Progreso, Yoro Dept. alt. 30 meters, near	Mycoportal
5637	Fungi	Basidiomycota	Agaricomycetes	Polyporales	Polyporaceae	Polyporus	Polyporus zonalis	zonalis	P. zonalis	Polyporus zonalis	Polyporus zonalis	Stevenson, J. A.	Standley, P. C.	55079	1928	Honduras	Yoro	Progreso, Yoro Dept. near, alt. 30 meters	Mycoportal
5296	Fungi	Basidiomycota	Pucciniomycetes	Pucciniales	Pucciniaceae	Puccinia	Puccinia asteris	asteris	P. asteris	Puccinia asteris	Puccinia asteris		Standley, P. C.	55770	1928	Honduras	Yoro		Mycoportal
47191	Fungi	Ascomycota	Pezizomycetes	Pezizales	Sarcoscyphaceae	Cookeina	Cookeina sulcipes	sulcipes	C. sulcipes	Cookeina sulcipes	Cookeina sulcipes	Cash, E. K.	Standley, P. C.	55464	1928	Honduras	Yoro		Mycoportal
1356573	Fungi	Ascomycota	Dothideomycetes	Capnodiales	Neoantennariellaceae	Fumiglobus	Fumiglobus glabroides	glabroides	F. glabroides	Irenina glabroides	Fumiglobus glabroides		Standley, P. C.	55463	1928	Honduras	Yoro		Mycoportal
1176462	Fungi	Ascomycota	Dothideomycetes	Mycosphaerellales	Mycosphaerellaceae	Asperisporium	Asperisporium caricae	caricae	A. caricae	Pucciniopsis caricae	Asperisporium caricae		Standley, P. C.	54954	1928	Honduras	Yoro		Mycoportal
5357	Fungi	Basidiomycota	Agaricomycetes	Polyporales	Polyporaceae	Lentinus	Lentinus crinitus	crinitus	L. crinitus	Lentinus crinitus	Lentinus crinitus		Chickering, A. M.	302	1929	Honduras	Atlántida		Mycoportal
5357	Fungi	Basidiomycota	Agaricomycetes	Polyporales	Polyporaceae	Lentinus	Lentinus crinitus	crinitus	L. crinitus	Lentinus crinitus	Lentinus crinitus		Chickering, A. M.	313	1929	Honduras	Atlántida		Mycoportal
5357	Fungi	Basidiomycota	Agaricomycetes	Polyporales	Polyporaceae	Lentinus	Lentinus crinitus	crinitus	L. crinitus	Lentinus crinitus	Lentinus crinitus		Chickering, A. M.	321	1929	Honduras	Atlántida		Mycoportal
37991	Fungi	Ascomycota	Sordariomycetes	Xylariales	Xylariaceae	Xylaria	Xylaria sp.	sp.	Xylaria sp.	Xylaria	Xylaria sp.		Chickering, A. M.		1929	Honduras	Atlántida		Mycoportal
37991	Fungi	Ascomycota	Sordariomycetes	Xylariales	Xylariaceae	Xylaria	Xylaria schweinitzii	schweinitzii	X. schweinitzii	Xylaria schweinitzii	Xylaria schweinitzii		Chickering, A. M.		1929	Honduras	Atlántida		Mycoportal
38807	Fungi	Basidiomycota	Agaricomycetes	Polyporales	Panaceae	Panus	Panus strigellus	strigellus	P. strigellus	Lentinus strigosus	Panus strigellus		Kanouse, B. B.	303	1929	Honduras	Atlántida		Mycoportal
47191	Fungi	Ascomycota	Pezizomycetes	Pezizales	Sarcoscyphaceae	Cookeina	Cookeina sulcipes	sulcipes	C. sulcipes	Cookeina sulcipes	Cookeina sulcipes	Cash, E. K.	Chickering, A. M.	311	1929	Honduras	Atlántida		Mycoportal
404339	Fungi	Basidiomycota	Ustilaginomycetes	Ustilaginales	Ustilaginaceae	Mycosyrinx	Mycosyrinx cissi	cissi	M. cissi	Mycosyrinx cissi	Mycosyrinx cissi		Chickering, A. M.	95	1929	Honduras	Atlántida		Mycoportal
37991	Fungi	Ascomycota	Sordariomycetes	Xylariales	Xylariaceae	Xylaria	Xylaria dealbata	dealbata	X. dealbata	Xylaria dealbata	Xylaria dealbata	Miller, J. H.	Chickering, A. M.	307	1929	Honduras	Atlántida	Lancetilla Valley	Mycoportal
37991	Fungi	Ascomycota	Sordariomycetes	Xylariales	Xylariaceae	Xylaria	Xylaria schweinitzii	schweinitzii	X. schweinitzii	Xylaria schweinitzii	Xylaria schweinitzii	Miller, J. H.	Chickering, A. M.	304	1929	Honduras	Atlántida	Lancetilla Valley	Mycoportal
5296	Fungi	Basidiomycota	Pucciniomycetes	Pucciniales	Pucciniaceae	Puccinia	Puccinia melampodii	melampodii	P. melampodii	Puccinia melampodii	Puccinia melampodii		Johansen, H	56	1929	Honduras	Cortés		Mycoportal
5637	Fungi	Basidiomycota	Agaricomycetes	Polyporales	Polyporaceae	Polyporus	Polyporus armenicolor	armenicolor	P. armenicolor	Polyporus armenicolor	Polyporus armenicolor		Chickering, A. M.	6	1929	Honduras			Mycoportal
5637	Fungi	Basidiomycota	Agaricomycetes	Polyporales	Polyporaceae	Polyporus	Polyporus leiodermus	leiodermus	P. leiodermus	Polyporus leiodermus	Polyporus leiodermus		Chickering, A. M.	25	1929	Honduras			Mycoportal
40436	Fungi	Basidiomycota	Agaricomycetes	Polyporales	Fomitopsidaceae	Daedalea	Daedalea quercina	quercina	D. quercina	Daedalea repanda	Daedalea quercina		Chickering, A. M.	328	1929	Honduras			Mycoportal
255207	Fungi	Basidiomycota	Agaricomycetes	Polyporales	Polyporaceae	Favolus	Favolus tenuis	tenuis	F. tenuis	Favolus tenuis	Favolus tenuis		Chickering, A. M.	305	1929	Honduras			Mycoportal
5314	Fungi	Basidiomycota	Agaricomycetes	Polyporales	Polyporaceae	Ganoderma	Ganoderma fornicatum	fornicatum	G. fornicatum	Ganoderma fornicatum	Ganoderma fornicatum	Stevenson, J. A.	Chickering, A. M.	36	1929	Honduras			Mycoportal
5324	Fungi	Basidiomycota	Agaricomycetes	Polyporales	Polyporaceae	Trametes	Trametes elegans	elegans	T. elegans	Daedalea elegans	Trametes elegans		Chickering, A. M.	26	1929	Honduras			Mycoportal
5324	Fungi	Basidiomycota	Agaricomycetes	Polyporales	Polyporaceae	Trametes	Trametes pavonia	pavonia	T. pavonia	Polyporus pavonius	Trametes pavonia		Chickering, A. M.	22	1929	Honduras			Mycoportal
5324	Fungi	Basidiomycota	Agaricomycetes	Polyporales	Polyporaceae	Trametes	Trametes pavonia	pavonia	T. pavonia	Polyporus pavonius	Trametes pavonia		Chickering, A. M.	322	1929	Honduras			Mycoportal
5324	Fungi	Basidiomycota	Agaricomycetes	Polyporales	Polyporaceae	Trametes	Trametes nivosa	nivosa	T. nivosa	Trametes nivosa	Trametes nivosa		Chickering, A. M.	30	1929	Honduras			Mycoportal
5357	Fungi	Basidiomycota	Agaricomycetes	Polyporales	Polyporaceae	Lentinus	Lentinus tricholoma	tricholoma	L. tricholoma	Polyporus tricholoma	Lentinus tricholoma		Chickering, A. M.	10	1929	Honduras			Mycoportal
40441	Fungi	Basidiomycota	Agaricomycetes	Polyporales	Polyporaceae	Fomes	Fomes fulvellus	fulvellus	F. fulvellus	Ganoderma fulvellum	Fomes fulvellus	Stevenson, J. A.	Chickering, A. M.	37	1929	Honduras			Mycoportal
76125	Fungi	Basidiomycota	Agaricomycetes	Polyporales	Polyporaceae	Coriolopsis	Coriolopsis occidentalis	occidentalis	C. occidentalis	Polyporus occidentalis	Coriolopsis occidentalis	Stevenson, J. A.	Pickering, A. M.	33	1929	Honduras			Mycoportal
81053	Fungi	Basidiomycota	Agaricomycetes	Polyporales	Meripilaceae	Rigidoporus	Rigidoporus microporus	microporus	R. microporus	Polyporus concrescens	Rigidoporus microporus	Stevenson, J. A.	Chickering, A. M.	31	1929	Honduras			Mycoportal
103391	Fungi	Basidiomycota	Agaricomycetes	Polyporales	Podoscyphaceae	Podoscypha	Podoscypha nitidula	nitidula	P. nitidula	Stereum surinamense	Podoscypha nitidula	Lentz, P. L.	Chickering, A. M.	6	1929	Honduras			Mycoportal
220678	Fungi	Basidiomycota	Agaricomycetes	Polyporales	Polyporaceae	Funalia	Funalia floccosa	floccosa	F. floccosa	Trametes rigida	Funalia floccosa		Chickering, A. M.	23	1929	Honduras			Mycoportal
220678	Fungi	Basidiomycota	Agaricomycetes	Polyporales	Polyporaceae	Funalia	Funalia floccosa	floccosa	F. floccosa	Trametes rigida	Funalia floccosa		Chickering, A. M.		1929	Honduras			Mycoportal
66277	Fungi	Ascomycota	Sordariomycetes	Meliolales	Meliolaceae	Meliola	Meliola malacotricha	malacotricha	M. malacotricha	Meliola malacotricha	Meliola malacotricha		Standley, P. C.	54970	1929	Honduras	Yoro	Progreso, Yoro Dept. alt. 30 meters, near	Mycoportal
168915	Fungi	Ascomycota	Lecanoromycetes	Peltigerales	Collemataceae	Leptogium	Leptogium phyllocarpum	phyllocarpum	L. phyllocarpum	Leptogium phyllocarpum var. macrocarpum f. lobulatum	Leptogium phyllocarpum var. Macrocarpum		Dodge, C. W.		1930	Honduras	Atlántida	Along trail toward Corozal	Mycoportal
5324	Fungi	Basidiomycota	Agaricomycetes	Polyporales	Polyporaceae	Trametes	Trametes membranacea	membranacea	T. membranacea	Polyporus membranaceus	Trametes membranacea		Limber, D. P.		1930	Honduras	Atlántida		Mycoportal
140192	Fungi	Ascomycota	Sordariomycetes	Xylariales	Diatrypaceae	Eutypella	Eutypella bambusina	bambusina	E. bambusina	Eutypa bambusina	Eutypella bambusina	Charles, V. K.	Limber, D. P.		1930	Honduras	Atlántida		Mycoportal
2775129	Fungi	Basidiomycota	Pucciniomycetes	Pucciniales	Raveneliaceae	Chaconia	Chaconia alutacea	alutacea	C. alutacea	Chaconia alutacea	Chaconia alutacea	Mains, E. B.	Schipp, W. A.	621A	1930	Honduras		Sittu River	Mycoportal
5073	Fungi	Ascomycota	Eurotiomycetes	Eurotiales	Aspergillaceae	Penicillium	Penicillium glaucum	glaucum	P. glaucum	Carpenteles asperum	Penicillium glaucum		Reinking, O. A.		1931	Honduras	Atlántida		Mycoportal
109384	Fungi	Basidiomycota	Agaricomycetes	Agaricales	Typhulaceae	Sclerotium	Sclerotium coffeicola	coffeicola	S. coffeicola	Sclerotium coffeicola	Sclerotium coffeicola	Charles, V. K.	Johnston, J. R.		1931	Honduras	Atlántida		Mycoportal
109384	Fungi	Basidiomycota	Agaricomycetes	Agaricales	Typhulaceae	Sclerotium	Sclerotium coffeicola	coffeicola	S. coffeicola	Sclerotium coffeicola	Sclerotium coffeicola		Johnston, J. R.		1931	Honduras	Atlántida		Mycoportal
1859940	Fungi	Ascomycota	Sordariomycetes	Hypocreales	Stachybotryaceae	Paramyrothecium	Paramyrothecium roridum	roridum	P. roridum	Myrothecium roridum	Paramyrothecium roridum	White, W. L.	Johnston, J. R.		1931	Honduras	Atlántida		Mycoportal
66739	Fungi	Ascomycota	Dothideomycetes	Botryosphaeriales	Botryosphaeriaceae	Lasiodiplodia	Lasiodiplodia theobromae	theobromae	L. theobromae	Diplodia cacaoicola	Lasiodiplodia theobromae	Stevenson, J. A.	Gay, G.		1931	Honduras		Intercepted Charleston South Carolina? #2818	Mycoportal
82309	Fungi	Basidiomycota	Agaricomycetes	Polyporales	Phanerochaetaceae	Phlebiopsis	Phlebiopsis papyrina	papyrina	P. papyrina	Stereum papyrinum	Phlebiopsis papyrina		Bartlett, H. H.	11905	1931	Honduras		Mountain Pine Ridge.	Mycoportal
5506	Fungi	Ascomycota	Sordariomycetes	Hypocreales	Nectriaceae	Bisifusarium	Bisifusarium nectrioides	nectrioides	B. nectrioides	Fusarium dimerum var. nectrioides	Bisifusarium nectrioides				1931	Honduras			IndexFungorum
29002	Fungi	Ascomycota	Dothideomycetes	Mycosphaerellales	Mycosphaerellaceae	Cercospora	Cercospora hondurensis	hondurensis	C. hondurensis	Cercospora hondurensis	Cercospora hondurensis	Chupp, C.	Stevenson, J. A.		1931	Honduras			Mycoportal
90311	Fungi	Basidiomycota	Agaricomycetes	Polyporales	Cerrenaceae	Cerrena	Cerrena caperata	caperata	C. caperata	Polyporus caperatus	Cerrena caperata		Bartlett, H. H.	12211	1931	Honduras			Mycoportal
5300	Fungi	Basidiomycota	Pucciniomycetes	Pucciniales	Coleosporiaceae	Coleosporium	Coleosporium ipomoeae	ipomoeae	C. ipomoeae	Coleosporium ipomoeae	Coleosporium ipomoeae		Bartlett, H. H.	11824	1931	Honduras	Yoro		Mycoportal
5357	Fungi	Basidiomycota	Agaricomycetes	Polyporales	Polyporaceae	Lentinus	Lentinus crinitus	crinitus	L. crinitus	Lentinus crinitus	Lentinus crinitus		Bartlett, H. H.	11904	1931	Honduras	Yoro		Mycoportal
40451	Fungi	Basidiomycota	Agaricomycetes	Hymenochaetales	Hymenochaetales family incertae sedis	Trichaptum	Trichaptum versatile	versatile	T. versatile	Polyporus vercatilis	Trichaptum versatile	Stevenson, J. A.	Bartlett, H. H.		1931	Honduras	Yoro		Mycoportal
82309	Fungi	Basidiomycota	Agaricomycetes	Polyporales	Phanerochaetaceae	Phlebiopsis	Phlebiopsis papyrina	papyrina	P. papyrina	Phlebiopsis papyrinum	Phlebiopsis papyrina	Lentz, P. L.	Bartlett, H. H.		1931	Honduras	Yoro		Mycoportal
139379	Fungi	Basidiomycota	Agaricomycetes	Hymenochaetales	Hymenochaetaceae	Hymenochaete	Hymenochaete rheicolor	rheicolor	H. rheicolor	Hymenochaete sallei	Hymenochaete rheicolor		Bartlett, H. H.	11902	1931	Honduras	Yoro		Mycoportal
29876	Fungi	Ascomycota	Sordariomycetes	Hypocreales	Icmadophilaceae	Tubercularia	Tubercularia sp.	sp.	Tubercularia sp.	Tubercularia	Tubercularia sp.	Jenkins, A. E.	United Fruit Co.		1932	Honduras	Atlántida		Mycoportal
34399	Fungi	Ascomycota	Sordariomycetes	Diaporthales	Valsaceae	Phomopsis	Phomopsis sp.	sp.	Phomopsis sp.	Phomopsis	Phomopsis sp.	Limber, D. P.	Limber, D. P.		1932	Honduras	Atlántida	Tela Intercepted Washington D. C.	Mycoportal
54961	Fungi	Ascomycota	Sordariomycetes	Phyllachorales	Phyllachoraceae	Phyllachora	Phyllachora leptochloae	leptochloae	P. leptochloae	Phyllachora leptochloae	Phyllachora leptochloae				1932	Honduras			IndexFungorum
54961	Fungi	Ascomycota	Sordariomycetes	Phyllachorales	Phyllachoraceae	Phyllachora	Phyllachora panici	panici	P. panici	Phyllachora standleyi	Phyllachora panici				1932	Honduras			IndexFungorum
404339	Fungi	Basidiomycota	Ustilaginomycetes	Ustilaginales	Ustilaginaceae	Mycosyrinx	Mycosyrinx cissi	cissi	M. cissi	Mycosyrinx cissi	Mycosyrinx cissi	Mains, E. B.	Lundell, C. L.		1933	Honduras		Little Cocquericot, Belize River	Mycoportal
1053150	Fungi	Ascomycota	Sordariomycetes	Hypocreales	Nectriaceae	Microcera	Microcera coccophila	coccophila	M. coccophila	Microcera coccophila	Microcera coccophila	Charles, V. K.	Quarantine Inspector		1935	Honduras		Intercepted #35020	Mycoportal
40470	Fungi	Basidiomycota	Agaricomycetes	Hymenochaetales	Hymenochaetaceae	Phellinus	Phellinus crocatus	crocatus	P. crocatus	Polyporus crocatus	Phellinus crocatus		Schipp, W. A.	S-943	1935	Honduras		Tamash River.	Mycoportal
131324	Fungi	Ascomycota	Dothideomycetes	Mycosphaerellales	Mycosphaerellaceae	Pseudocercospora	Pseudocercospora musae	musae	P. musae	Cercospora musae	Pseudocercospora musae		Reinking, O. A.		1936	Honduras	Atlántida		Mycoportal
367876	Fungi	Basidiomycota	Pucciniomycetes	Pucciniales	Pucciniaceae	Pucciniosira	Pucciniosira pallidula	pallidula	P. pallidula	Pucciniosira pallidula	Pucciniosira pallidula		Mains, E. B.	3855	1936	Honduras	Colón	el Cayo District: Chalillo Crossing, +-3036m, coördinates: 15.55 -86.083333	Mycoportal
367876	Fungi	Basidiomycota	Pucciniomycetes	Pucciniales	Pucciniaceae	Pucciniosira	Pucciniosira pallidula	pallidula	P. pallidula	Pucciniosira pallidula	Pucciniosira pallidula		Mains, E. B.		1936	Honduras	Colón	El Cayo District	Mycoportal
47022	Fungi	Ascomycota	Orbiliomycetes	Orbiliales	Orbiliaceae	Orbilia	Orbilia xanthostigma	xanthostigma	O. xanthostigma	Orbilia botulispora	Orbilia xanthostigma	Kanouse, B. B.	Mains, E. B.	3691	1936	Honduras	Francisco Morazán	El Retiro.	Mycoportal
203927	Fungi	Basidiomycota	Pucciniomycetes	Pucciniales	Pucciniaceae	Dietelia	Dietelia belizensis	belizensis	D. belizensis	Aecidium belizense	Dietelia belizensis		Mains, E. B.		1936	Honduras	Islas de la Bahía	El Cayo District	Mycoportal
73163	Fungi	Basidiomycota	Pucciniomycetes	Pucciniales	Pucciniaceae	Aecidium	Aecidium sebastianiae	sebastianiae	A. sebastianiae	Aecidium sebastianiae	Aecidium sebastianiae		Mains, E. B.	3780	1936	Honduras		C. Ridge	Mycoportal
5296	Fungi	Basidiomycota	Pucciniomycetes	Pucciniales	Pucciniaceae	Puccinia	Puccinia belizensis	belizensis	P. belizensis	Puccinia belizensis	Puccinia belizensis		Mains, E. B.	3781	1936	Honduras		Columbus Ridge	Mycoportal
152638	Fungi	Ascomycota	Dothideomycetes	Acrospermales	Acrospermaceae	Acrospermum	Acrospermum maxonii	maxonii	A. maxonii	Acrospermum maxonii	Acrospermum maxonii		Yuncker, T. G.	6197A	1936	Honduras		summit of the range above El Achote; above the plains of Siguatepeque	Mycoportal
5296	Fungi	Basidiomycota	Pucciniomycetes	Pucciniales	Pucciniaceae	Puccinia	Puccinia arechavaletae	arechavaletae	P. arechavaletae	Puccinia arechavaletae	Puccinia arechavaletae		Mains, E. B.	3824	1936	Honduras			Mycoportal
5296	Fungi	Basidiomycota	Pucciniomycetes	Pucciniales	Pucciniaceae	Puccinia	Puccinia arechavaletae	arechavaletae	P. arechavaletae	Puccinia arechavaletae	Puccinia arechavaletae		Mains, E. B.	3871	1936	Honduras			Mycoportal
5296	Fungi	Basidiomycota	Pucciniomycetes	Pucciniales	Pucciniaceae	Puccinia	Puccinia lateritia	lateritia	P. lateritia	Puccinia lateritia	Puccinia lateritia		Mains, E. B.		1936	Honduras			Mycoportal
5296	Fungi	Basidiomycota	Pucciniomycetes	Pucciniales	Pucciniaceae	Puccinia	Puccinia lateritia	lateritia	P. lateritia	Puccinia lateritia	Puccinia lateritia		Mains, E. B.		1936	Honduras			Mycoportal
5296	Fungi	Basidiomycota	Pucciniomycetes	Pucciniales	Pucciniaceae	Puccinia	Puccinia levis	levis	P. levis	Puccinia levis	Puccinia levis		Mains, E. B.		1936	Honduras			Mycoportal
5296	Fungi	Basidiomycota	Pucciniomycetes	Pucciniales	Pucciniaceae	Puccinia	Puccinia ciliata	ciliata	P. ciliata	Puccinia ciliata	Puccinia ciliata	Mains, E. B.	Mains, E. B.		1936	Honduras	Yoro	El Cayo District, Macon Bank	Mycoportal
5296	Fungi	Basidiomycota	Pucciniomycetes	Pucciniales	Pucciniaceae	Puccinia	Puccinia barbatula	barbatula	P. barbatula	Puccinia barbatula	Puccinia barbatula		Mains, E. B.		1936	Honduras	Yoro		Mycoportal
5296	Fungi	Basidiomycota	Pucciniomycetes	Pucciniales	Pucciniaceae	Puccinia	Puccinia belizensis	belizensis	P. belizensis	Puccinia belizensis	Puccinia belizensis		Mains, E. B.	3772	1936	Honduras	Yoro		Mycoportal
5296	Fungi	Basidiomycota	Pucciniomycetes	Pucciniales	Pucciniaceae	Puccinia	Puccinia caleae	caleae	P. caleae	Puccinia caleae	Puccinia caleae		Mains, E. B.	3822	1936	Honduras	Yoro		Mycoportal
5296	Fungi	Basidiomycota	Pucciniomycetes	Pucciniales	Pucciniaceae	Puccinia	Puccinia caleae	caleae	P. caleae	Puccinia caleae	Puccinia caleae		Mains, E. B.	3922	1936	Honduras	Yoro		Mycoportal
5296	Fungi	Basidiomycota	Pucciniomycetes	Pucciniales	Pucciniaceae	Puccinia	Puccinia ciliata	ciliata	P. ciliata	Puccinia ciliata	Puccinia ciliata		Mains, E. B.	3820	1936	Honduras	Yoro		Mycoportal
5296	Fungi	Basidiomycota	Pucciniomycetes	Pucciniales	Pucciniaceae	Puccinia	Puccinia inaudita	inaudita	P. inaudita	Puccinia inaudita	Puccinia inaudita		Mains, E. B.	3916	1936	Honduras	Yoro		Mycoportal
5296	Fungi	Basidiomycota	Pucciniomycetes	Pucciniales	Pucciniaceae	Puccinia	Puccinia lateritia	lateritia	P. lateritia	Puccinia lateritia	Puccinia lateritia		Mains, E. B.	3923	1936	Honduras	Yoro		Mycoportal
5296	Fungi	Basidiomycota	Pucciniomycetes	Pucciniales	Pucciniaceae	Puccinia	Puccinia lateritia	lateritia	P. lateritia	Puccinia lateritia	Puccinia lateritia		Mains, E. B.	3958	1936	Honduras	Yoro		Mycoportal
5296	Fungi	Basidiomycota	Pucciniomycetes	Pucciniales	Pucciniaceae	Puccinia	Puccinia levis	levis	P. levis	Puccinia levis	Puccinia levis		Mains, E. B.	3910	1936	Honduras	Yoro		Mycoportal
5296	Fungi	Basidiomycota	Pucciniomycetes	Pucciniales	Pucciniaceae	Puccinia	Puccinia levis	levis	P. levis	Puccinia levis	Puccinia levis		Mains, E. B.	8910	1936	Honduras	Yoro		Mycoportal
5300	Fungi	Basidiomycota	Pucciniomycetes	Pucciniales	Coleosporiaceae	Coleosporium	Coleosporium elephantopodis	elephantopodis	C. elephantopodis	Coleosporium elephantopodis	Coleosporium elephantopodis		Mains, E. B.		1936	Honduras	Yoro		Mycoportal
5300	Fungi	Basidiomycota	Pucciniomycetes	Pucciniales	Coleosporiaceae	Coleosporium	Coleosporium ipomoeae	ipomoeae	C. ipomoeae	Coleosporium ipomoeae	Coleosporium ipomoeae		Mains, E. B.	3527	1936	Honduras	Yoro		Mycoportal
5300	Fungi	Basidiomycota	Pucciniomycetes	Pucciniales	Coleosporiaceae	Coleosporium	Coleosporium ipomoeae	ipomoeae	C. ipomoeae	Coleosporium ipomoeae	Coleosporium ipomoeae		Mains, E. B.	3948	1936	Honduras	Yoro		Mycoportal
5300	Fungi	Basidiomycota	Pucciniomycetes	Pucciniales	Coleosporiaceae	Coleosporium	Coleosporium spigeliae	spigeliae	C. spigeliae	Coleosporium spigeliae	Coleosporium spigeliae		Mains, E. B.	3851	1936	Honduras	Yoro		Mycoportal
5320	Fungi	Basidiomycota	Agaricomycetes	Agaricales	Pleurotaceae	Pleurotus	Pleurotus sp.	sp.	Pleurotus sp.	Pleurotus	Pleurotus sp.		Mains, E. B.	3900	1936	Honduras	Yoro		Mycoportal
5357	Fungi	Basidiomycota	Agaricomycetes	Polyporales	Polyporaceae	Lentinus	Lentinus crinitus	crinitus	L. crinitus	Lentinus crinitus	Lentinus crinitus		Mains, E. B.	4024	1936	Honduras	Yoro		Mycoportal
5369	Fungi	Basidiomycota	Agaricomycetes	Boletales	Boletaceae	Boletus	Boletus sp.	sp.	Boletus sp.	Boletus	Boletus sp.		Mains, E. B.	4030	1936	Honduras	Yoro		Mycoportal
5624	Fungi	Basidiomycota	Agaricomycetes	Agaricales	Clitocybaceae	Collybia	Collybia sp.	sp.	Collybia sp.	Collybia	Collybia sp.		Mains, E. B.	4002	1936	Honduras	Yoro		Mycoportal
5790	Protista	Amoebozoa	Eumycetozoa	Physariida	Physaraceae	Physarum	Physarum leucopus	leucopus	P. leucopus	Physarum leucopus	Physarum leucopus	Martin, G. W.	Mains, E. B.	3899	1936	Honduras	Yoro		Mycoportal
5790	Protista	Amoebozoa	Eumycetozoa	Physariida	Physaraceae	Physarum	Physarum melleum	melleum	P. melleum	Physarum melleum	Physarum melleum	Martin, G. W.	Mains, E. B.	3610	1936	Honduras	Yoro		Mycoportal
27353	Fungi	Basidiomycota	Pucciniomycetes	Pucciniales	Coleosporiaceae	Cronartium	Cronartium quercuum	quercuum	C. quercuum	Cronartium quercus	Cronartium quercuum		Bartholomew, E.	3970	1936	Honduras	Yoro		Mycoportal
27353	Fungi	Basidiomycota	Pucciniomycetes	Pucciniales	Coleosporiaceae	Cronartium	Cronartium quercuum	quercuum	C. quercuum	Cronartium quercus	Cronartium quercuum		Mains, E. B.	3971	1936	Honduras	Yoro		Mycoportal
27353	Fungi	Basidiomycota	Pucciniomycetes	Pucciniales	Coleosporiaceae	Cronartium	Cronartium quercuum	quercuum	C. quercuum	Cronartium quercus	Cronartium quercuum		Mains, E. B.	3975	1936	Honduras	Yoro		Mycoportal
27353	Fungi	Basidiomycota	Pucciniomycetes	Pucciniales	Coleosporiaceae	Cronartium	Cronartium quercuum	quercuum	C. quercuum	Cronartium quercus	Cronartium quercuum		Mains, E. B.	4130	1936	Honduras	Yoro		Mycoportal
27353	Fungi	Basidiomycota	Pucciniomycetes	Pucciniales	Coleosporiaceae	Cronartium	Cronartium quercuum	quercuum	C. quercuum	Cronartium quercus	Cronartium quercuum		Mains, E. B.	4136	1936	Honduras	Yoro		Mycoportal
27353	Fungi	Basidiomycota	Pucciniomycetes	Pucciniales	Coleosporiaceae	Cronartium	Cronartium quercuum	quercuum	C. quercuum	Cronartium quercuum	Cronartium quercuum		Mains, E. B.	3970	1936	Honduras	Yoro		Mycoportal
27353	Fungi	Basidiomycota	Pucciniomycetes	Pucciniales	Coleosporiaceae	Cronartium	Cronartium quercuum	quercuum	C. quercuum	Cronartium quercuum	Cronartium quercuum		Mains, E. B.	3975	1936	Honduras	Yoro		Mycoportal
29882	Fungi	Basidiomycota	Agaricomycetes	Agaricales	Hydnangiaceae	Laccaria	Laccaria sp.	sp.	Laccaria sp.	Laccaria	Laccaria sp.		Mains, E. B.	3951	1936	Honduras	Yoro		Mycoportal
34448	Fungi	Basidiomycota	Agaricomycetes	Agaricales	Marasmiaceae	Marasmius	Marasmius sp.	sp.	Marasmius sp.	Marasmius	Marasmius sp.		Mains, E. B.	3574	1936	Honduras	Yoro		Mycoportal
34448	Fungi	Basidiomycota	Agaricomycetes	Agaricales	Marasmiaceae	Marasmius	Marasmius sp.	sp.	Marasmius sp.	Marasmius	Marasmius sp.		Mains, E. B.	3576	1936	Honduras	Yoro		Mycoportal
34448	Fungi	Basidiomycota	Agaricomycetes	Agaricales	Marasmiaceae	Marasmius	Marasmius sp.	sp.	Marasmius sp.	Marasmius	Marasmius sp.		Mains, E. B.	3661	1936	Honduras	Yoro		Mycoportal
34448	Fungi	Basidiomycota	Agaricomycetes	Agaricales	Marasmiaceae	Marasmius	Marasmius sp.	sp.	Marasmius sp.	Marasmius	Marasmius sp.		Mains, E. B.	3713	1936	Honduras	Yoro		Mycoportal
34448	Fungi	Basidiomycota	Agaricomycetes	Agaricales	Marasmiaceae	Marasmius	Marasmius berteroi	berteroi	M. berteroi	Marasmius berteroi	Marasmius berteroi		Mains, E. B.	3660	1936	Honduras	Yoro		Mycoportal
34448	Fungi	Basidiomycota	Agaricomycetes	Agaricales	Marasmiaceae	Marasmius	Marasmius polyporoides	polyporoides	M. polyporoides	Marasmius polyporoides	Marasmius polyporoides		Mains, E. B.	3628	1936	Honduras	Yoro		Mycoportal
38807	Fungi	Basidiomycota	Agaricomycetes	Polyporales	Panaceae	Panus	Panus sp.	sp.	Panus sp.	Panus	Panus sp.		Mains, E. B.	4078	1936	Honduras	Yoro		Mycoportal
41247	Fungi	Basidiomycota	Agaricomycetes	Agaricales	Mycenaceae	Mycena	Mycena sp.	sp.	Mycena sp.	Mycena	Mycena sp.		Mains, E. B.	3746	1936	Honduras	Yoro		Mycoportal
137620	Protista	Amoebozoa	Eumycetozoa	Trichiida	Trichiidae	Arcyria	Arcyria cinerea	cinerea	A. cinerea	Arcyria cinerea	Arcyria cinerea		Mains, E. B.	4052	1936	Honduras	Yoro		Mycoportal
137742	Fungi	Basidiomycota	Agaricomycetes	Polyporales	Podoscyphaceae	Abortiporus	Abortiporus biennis	biennis	A. biennis	Polyporus rufescens	Abortiporus biennis		Mains, E. B.	4033	1936	Honduras	Yoro		Mycoportal
367876	Fungi	Basidiomycota	Pucciniomycetes	Pucciniales	Pucciniaceae	Pucciniosira	Pucciniosira pallidula	pallidula	P. pallidula	Pucciniosira pallidula	Pucciniosira pallidula		Mains, E. B.	3806	1936	Honduras	Yoro		Mycoportal
367876	Fungi	Basidiomycota	Pucciniomycetes	Pucciniales	Pucciniaceae	Pucciniosira	Pucciniosira pallidula	pallidula	P. pallidula	Pucciniosira pallidula	Pucciniosira pallidula		Mains, E. B.		1936	Honduras	Yoro		Mycoportal
435427	Protista	Amoebozoa	Eumycetozoa	Liceales	Reticulariaceae	Tubifera	Tubifera microsperma	microsperma	T. microsperma	Tubifera microsperma	Tubifera microsperma	Martin, G. W.	Mains, E. B.	3839	1936	Honduras	Yoro		Mycoportal
1005731	Fungi	Basidiomycota	Pucciniomycetes	Pucciniales	Raveneliaceae	Dasyspora	Dasyspora gregaria	gregaria	D. gregaria	Dasyspora gregaria	Dasyspora gregaria		Mains, E. B.	3882	1936	Honduras	Yoro		Mycoportal
2775130	Fungi	Basidiomycota	Pucciniomycetes	Pucciniales	Pucciniaceae	Cionothrix	Cionothrix praelonga	praelonga	C. praelonga	Cionothrix praelonga	Cionothrix praelonga		Mains, E. B.	3782	1936	Honduras	Yoro	El Cayo District	Mycoportal
2775130	Fungi	Basidiomycota	Pucciniomycetes	Pucciniales	Pucciniaceae	Cionothrix	Cionothrix praelonga	praelonga	C. praelonga	Cionothrix praelonga	Cionothrix praelonga		Mains, E. B.	3787	1936	Honduras	Yoro		Mycoportal
2775130	Fungi	Basidiomycota	Pucciniomycetes	Pucciniales	Pucciniaceae	Cionothrix	Cionothrix praelonga	praelonga	C. praelonga	Cionothrix praelonga	Cionothrix praelonga		Mains, E. B.	3861	1936	Honduras	Yoro		Mycoportal
338549	Fungi	Basidiomycota	Pucciniomycetes	Pucciniales	Raveneliaceae	Ravenelia	Ravenelia lonchocarpi	lonchocarpi	R. lonchocarpi	Ravenelia lonchocarpicola	Ravenelia lonchocarpi		Hogen, von		1937	Honduras		Subivana	Mycoportal
5324	Fungi	Basidiomycota	Agaricomycetes	Polyporales	Polyporaceae	Trametes	Trametes pavonia	pavonia	T. pavonia	Polyporus pavonius	Trametes pavonia		Koepper, J. M.	507	1938	Honduras	Atlántida		Mycoportal
81053	Fungi	Basidiomycota	Agaricomycetes	Polyporales	Meripilaceae	Rigidoporus	Rigidoporus microporus	microporus	R. microporus	Polyporus lignosus	Rigidoporus microporus		Koepper, J. M.	511	1938	Honduras	Atlántida		Mycoportal
90311	Fungi	Basidiomycota	Agaricomycetes	Polyporales	Cerrenaceae	Cerrena	Cerrena hydnoides	hydnoides	C. hydnoides	Hexagonia hydnoides	Cerrena hydnoides		Yuncker, T. G.		1938	Honduras	Atlántida		Mycoportal
90311	Fungi	Basidiomycota	Agaricomycetes	Polyporales	Cerrenaceae	Cerrena	Cerrena hydnoides	hydnoides	C. hydnoides	Trametes hydnoides	Cerrena hydnoides	Stevenson, J. A.			1938	Honduras	Atlántida		Mycoportal
196301	Fungi	Basidiomycota	Agaricomycetes	Polyporales	Polyporaceae	Pseudofavolus	Pseudofavolus tenuis	tenuis	P. tenuis	Hexagonia tenuis	Pseudofavolus tenuis	Stevenson, J. A.	Dodge, C. W.		1938	Honduras	Atlántida		Mycoportal
40451	Fungi	Basidiomycota	Agaricomycetes	Hymenochaetales	Hymenochaetales family incertae sedis	Trichaptum	Trichaptum perrottetii	perrottetii	T. perrottetii	Trichaptum perrottetii	Trichaptum perrottetii		Yuncker, T. G.	8865	1938	Honduras	Atlántida	vicinity of La Ceiba, mountain slopes and coastal plains, near Danto River	Mycoportal
404339	Fungi	Basidiomycota	Ustilaginomycetes	Ustilaginales	Ustilaginaceae	Mycosyrinx	Mycosyrinx cissi	cissi	M. cissi	Mycosyrinx cissi	Mycosyrinx cissi		Yuncker, T. G.; Koepper, J. M.; Wagner, K. A.		1938	Honduras	Atlántida	Cacelba, Department of Atlantida on the Mountain Slopes and Coastal Plains, vicinity of	Mycoportal
5314	Fungi	Basidiomycota	Agaricomycetes	Polyporales	Polyporaceae	Ganoderma	Ganoderma resinaceum	resinaceum	G. resinaceum	Polyporus sessilis	Ganoderma resinaceum	Stevenson, J. A.	J. K.	504	1938	Honduras	Atlántida	Ceiba near	Mycoportal
37991	Fungi	Ascomycota	Sordariomycetes	Xylariales	Xylariaceae	Xylaria	Xylaria enterogena	enterogena	X. enterogena	Xylaria enterogena	Xylaria enterogena				1938	Honduras	Atlántida	Ceiba near	Mycoportal
5324	Fungi	Basidiomycota	Agaricomycetes	Polyporales	Polyporaceae	Trametes	Trametes pavonia	pavonia	T. pavonia	Polyporus pavonius	Trametes pavonia	Stevenson, J. A.			1938	Honduras	Atlántida	Ceiba River above Water Intake near	Mycoportal
90311	Fungi	Basidiomycota	Agaricomycetes	Polyporales	Cerrenaceae	Cerrena	Cerrena hydnoides	hydnoides	C. hydnoides	Trametes hydnoides	Cerrena hydnoides		Koepper, J. M.	505	1938	Honduras	Atlántida	Ceiba, near Danto River vicinity of	Mycoportal
40451	Fungi	Basidiomycota	Agaricomycetes	Hymenochaetales	Hymenochaetales family incertae sedis	Trichaptum	Trichaptum trichomallum	trichomallum	T. trichomallum	Polyporus trichomallus	Trichaptum trichomallum	Stevenson, J. A.	Koepper, J. M.	508	1938	Honduras	Atlántida	La Ceiba vicinity of 15.76613 -86.803086 +-40146m	Mycoportal
93827	Fungi	Basidiomycota	Agaricomycetes	Agaricales	Omphalotaceae	Gymnopus	Gymnopus montagnei	montagnei	G. montagnei	Hypolyssus montagnei	Gymnopus montagnei		J. K.	509	1938	Honduras	Atlántida	La Ceiba vicinity of 15.76613 -86.803086 +-40146m	Mycoportal
5324	Fungi	Basidiomycota	Agaricomycetes	Polyporales	Polyporaceae	Trametes	Trametes pavonia	pavonia	T. pavonia	Trametes pavonia	Trametes pavonia		Yuncker, T. G.		1938	Honduras	Atlántida	near Danto River, above water intake	Mycoportal
196301	Fungi	Basidiomycota	Agaricomycetes	Polyporales	Polyporaceae	Pseudofavolus	Pseudofavolus tenuis	tenuis	P. tenuis	Hexagonia tenuis	Pseudofavolus tenuis		Yuncker, T. G.		1938	Honduras	Atlántida	Near Danto River, vicinity of LaCeiba, Department of Atlantida	Mycoportal
93827	Fungi	Basidiomycota	Agaricomycetes	Agaricales	Omphalotaceae	Gymnopus	Gymnopus montagnei	montagnei	G. montagnei	Caripia montagnei	Gymnopus montagnei		Yuncker, T. G.	8866	1938	Honduras	Atlántida	vicinity of La Ceiba	Mycoportal
81053	Fungi	Basidiomycota	Agaricomycetes	Polyporales	Meripilaceae	Rigidoporus	Rigidoporus microporus	microporus	R. microporus	Rigidoporus microporus	Rigidoporus microporus		Yuncker, T. G.	8860	1938	Honduras	Atlántida	vicinity of LaCeiba	Mycoportal
404339	Fungi	Basidiomycota	Ustilaginomycetes	Ustilaginales	Ustilaginaceae	Mycosyrinx	Mycosyrinx cissi	cissi	M. cissi	Mykosyrinx cissi	Mycosyrinx cissi		Yuncker, T. G.	8418	1938	Honduras	Atlántida	vicinity of LaCeiba	Mycoportal
5314	Fungi	Basidiomycota	Agaricomycetes	Polyporales	Polyporaceae	Ganoderma	Ganoderma zonatum	zonatum	G. zonatum	Ganoderma zonatum	Ganoderma zonatum		Koepper, J. M.	504	1938	Honduras			Mycoportal
5336	Fungi	Basidiomycota	Pucciniomycetes	Pucciniales	Pucciniaceae	Endophyllum	Endophyllum circumscriptum	circumscriptum	E. circumscriptum	Endophyllum circumscriptum	Endophyllum circumscriptum		Yuncker, T. G.	8417	1938	Honduras			Mycoportal
196301	Fungi	Basidiomycota	Agaricomycetes	Polyporales	Polyporaceae	Pseudofavolus	Pseudofavolus tenuis	tenuis	P. tenuis	Hexagonia tenuis	Pseudofavolus tenuis		Koepper, J. M.	510	1938	Honduras			Mycoportal
2775129	Fungi	Basidiomycota	Pucciniomycetes	Pucciniales	Raveneliaceae	Chaconia	Chaconia ingae	ingae	C. ingae	Bitzea ingae	Chaconia ingae		Gentle, P. H.	3020	1939	Honduras		Stann Creek District, Middlesex	Mycoportal
76125	Fungi	Basidiomycota	Agaricomycetes	Polyporales	Polyporaceae	Coriolopsis	Coriolopsis occidentalis	occidentalis	C. occidentalis	Polyporus occidentalis	Coriolopsis occidentalis	Stevenson, J. A.	Stadelman, R. E.; Grant, T. J.	2142; 2142	1940	Honduras	Atlántida	Agua Blanca, 20 Km. West of Tela	Mycoportal
1	Fungi	Ascomycota	Dothideomycetes	Microthyriales	Micropeltidaceae	Dictyothyrium	Dictyothyrium sp.	sp.	Dictyothyrium sp.	Dictyothyrium	Dictyothyrium sp.	Stevenson, J. A.	Grant, T. J.	3003G	1940	Honduras	Atlántida		Mycoportal
1	Fungi	Ascomycota	Sordariomycetes	Xylariales	Diatrypaceae	Peroneutypella	Peroneutypella noackii	noackii	P. noackii	Eutypa noackii	Peroneutypella noackii	Diehl, W. W.	Grant, T. J.	2025	1940	Honduras	Atlántida		Mycoportal
1	Fungi	Ascomycota	Sordariomycetes	Xylariales	Diatrypaceae	Peroneutypella	Peroneutypella noackii	noackii	P. noackii	Eutypa noackii	Peroneutypella noackii	Diehl, W. W.	Grant, T. J.	2034	1940	Honduras	Atlántida		Mycoportal
5021	Fungi	Ascomycota	Dothideomycetes	Pleosporales	Leptosphaeriaceae	Leptosphaeria	Leptosphaeria sp.	sp.	Leptosphaeria sp.	Leptosphaeria	Leptosphaeria sp.	Watson, A. J.	Pinel, E.; Grant, T. J.; Mallery, T. D.	2049; 2049; 2049; 2049	1940	Honduras	Atlántida		Mycoportal
5296	Fungi	Basidiomycota	Pucciniomycetes	Pucciniales	Pucciniaceae	Puccinia	Puccinia elephantopi-spicati	elephantopi-spicati	P. elephantopi-spicati	Puccinia elephantopi-spicati	Puccinia elephantopi-spicati	Diehl, W. W.	Mallery, T. D.; Grant, T. J.	2148	1940	Honduras	Atlántida		Mycoportal
5333	Fungi	Basidiomycota	Agaricomycetes	Agaricales	Schizophyllaceae	Schizophyllum	Schizophyllum commune	commune	S. commune	Schizophyllum commune	Schizophyllum commune	Stevenson, J. A.	Grant, T. J.	2012	1940	Honduras	Atlántida		Mycoportal
5333	Fungi	Basidiomycota	Agaricomycetes	Agaricales	Schizophyllaceae	Schizophyllum	Schizophyllum commune	commune	S. commune	Schizophyllum commune	Schizophyllum commune	Stevenson, J. A.	Stadelman, R. E.; Pinel, E.	2102	1940	Honduras	Atlántida		Mycoportal
5455	Fungi	Ascomycota	Sordariomycetes	Glomerellales	Glomerellaceae	Colletotrichum	Colletotrichum sp.	sp.	Colletotrichum sp.	Colletotrichum	Colletotrichum sp.	Watson, A. J.	Stanwood, E. T.	6007	1940	Honduras	Atlántida		Mycoportal
5455	Fungi	Ascomycota	Sordariomycetes	Glomerellales	Glomerellaceae	Colletotrichum	Colletotrichum gloeosporioides	gloeosporioides	C. gloeosporioides	Colletotrichum gloeosporioides	Colletotrichum gloeosporioides		Grant, T. J.	2037	1940	Honduras	Atlántida		Mycoportal
5455	Fungi	Ascomycota	Sordariomycetes	Glomerellales	Glomerellaceae	Colletotrichum	Colletotrichum gloeosporioides	gloeosporioides	C. gloeosporioides	Colletotrichum gloeosporioides	Colletotrichum gloeosporioides	Watson, A. J.	Stanwood, E. T.	6008	1940	Honduras	Atlántida		Mycoportal
5455	Fungi	Ascomycota	Sordariomycetes	Glomerellales	Glomerellaceae	Colletotrichum	Colletotrichum gloeosporioides	gloeosporioides	C. gloeosporioides	Colletotrichum gloeosporioides	Colletotrichum gloeosporioides	Watson, A. J.	Grant, T. J.; Mallery, T. D.; Stadelman, R. E.	2052; 2052; 2052	1940	Honduras	Atlántida		Mycoportal
5455	Fungi	Ascomycota	Sordariomycetes	Glomerellales	Glomerellaceae	Colletotrichum	Colletotrichum gloeosporioides	gloeosporioides	C. gloeosporioides	Physalospora coffeicola	Colletotrichum gloeosporioides	Watson, A. J.	Pinel, E.; Grant, T. J.; Mallery, T. D.	2053	1940	Honduras	Atlántida		Mycoportal
5637	Fungi	Basidiomycota	Agaricomycetes	Polyporales	Polyporaceae	Polyporus	Polyporus zonalis	zonalis	P. zonalis	Polyporus zonalis	Polyporus zonalis	Stevenson, J. A.	Grant, T. J.	2019	1940	Honduras	Atlántida		Mycoportal
5637	Fungi	Basidiomycota	Agaricomycetes	Polyporales	Polyporaceae	Polyporus	Polyporus zonalis	zonalis	P. zonalis	Polyporus zonalis	Polyporus zonalis	Stevenson, J. A.	Grant, T. J.; Stanwood, E.	2G; 2G	1940	Honduras	Atlántida		Mycoportal
29002	Fungi	Ascomycota	Dothideomycetes	Mycosphaerellales	Mycosphaerellaceae	Cercospora	Cercospora caladii	caladii	C. caladii	Cercospora caladii	Cercospora caladii	Stevenson, J. A.	Mallery, T. D.; Grant, T. J.	2147; 2147	1940	Honduras	Atlántida		Mycoportal
29002	Fungi	Ascomycota	Dothideomycetes	Mycosphaerellales	Mycosphaerellaceae	Cercospora	Cercospora demetrioniana	demetrioniana	C. demetrioniana	Cercospora demetrioniana	Cercospora demetrioniana	Watson, A. J.	Grant, T. J.	2085	1940	Honduras	Atlántida		Mycoportal
29876	Fungi	Ascomycota	Sordariomycetes	Hypocreales	Icmadophilaceae	Tubercularia	Tubercularia sp.	sp.	Tubercularia sp.	Tubercularia	Tubercularia sp.	Stevenson, J. A.	Grant, T. J.; Stadelman, R. E.	2069; 2069	1940	Honduras	Atlántida		Mycoportal
34399	Fungi	Ascomycota	Sordariomycetes	Diaporthales	Valsaceae	Phomopsis	Phomopsis sp.	sp.	Phomopsis sp.	Phomopsis	Phomopsis sp.	Watson, A. J.	Grant, T. J.	2003	1940	Honduras	Atlántida		Mycoportal
34448	Fungi	Basidiomycota	Agaricomycetes	Agaricales	Marasmiaceae	Marasmius	Marasmius sp.	sp.	Marasmius sp.	Marasmius	Marasmius sp.	Stevenson, J. A.	Stadelman, R. E.; Grant, T. J.	2143	1940	Honduras	Atlántida		Mycoportal
37991	Fungi	Ascomycota	Sordariomycetes	Xylariales	Xylariaceae	Xylaria	Xylaria sp.	sp.	Xylaria sp.	Xylaria	Xylaria sp.	Diehl, W. W.	Grant, T. J.	2028	1940	Honduras	Atlántida		Mycoportal
37991	Fungi	Ascomycota	Sordariomycetes	Xylariales	Xylariaceae	Xylaria	Xylaria sp.	sp.	Xylaria sp.	Xylaria	Xylaria sp.	Diehl, W. W.	Grant, T. J.	2041	1940	Honduras	Atlántida		Mycoportal
37991	Fungi	Ascomycota	Sordariomycetes	Xylariales	Xylariaceae	Xylaria	Xylaria hypoxylon	hypoxylon	X. hypoxylon	Xylaria adscendens	Xylaria hypoxylon	Miller, J. H.	Mallery, T. D.	2108	1940	Honduras	Atlántida		Mycoportal
37991	Fungi	Ascomycota	Sordariomycetes	Xylariales	Xylariaceae	Xylaria	Xylaria feejeensis	feejeensis	X. feejeensis	Xylaria faveolis	Xylaria feejeensis	Diehl, W. W.	Grant, T. J.	2009	1940	Honduras	Atlántida		Mycoportal
37991	Fungi	Ascomycota	Sordariomycetes	Xylariales	Xylariaceae	Xylaria	Xylaria multiplex	multiplex	X. multiplex	Xylaria multiplex	Xylaria multiplex	Diehl, W. W.	Grant, T. J.	2007	1940	Honduras	Atlántida		Mycoportal
37991	Fungi	Ascomycota	Sordariomycetes	Xylariales	Xylariaceae	Xylaria	Xylaria multiplex	multiplex	X. multiplex	Xylaria multiplex	Xylaria multiplex	Diehl, W. W.	Grant, T. J.	2106	1940	Honduras	Atlántida		Mycoportal
37991	Fungi	Ascomycota	Sordariomycetes	Xylariales	Xylariaceae	Xylaria	Xylaria scopiformis	scopiformis	X. scopiformis	Xylaria scopiformis	Xylaria scopiformis	Diehl, W. W.	Grant, T. J.; Stadelman, R. E.	2006;	1940	Honduras	Atlántida		Mycoportal
37991	Fungi	Ascomycota	Sordariomycetes	Xylariales	Xylariaceae	Xylaria	Xylaria tenuissima	tenuissima	X. tenuissima	Xylaria tenuissima	Xylaria tenuissima	Diehl, W. W.	Grant, T. J.	2078	1940	Honduras	Atlántida		Mycoportal
39702	Fungi	Ascomycota	Dothideomycetes	Mycosphaerellales	Mycosphaerellaceae	Septoria	Septoria sp.	sp.	Septoria sp.	Septoria	Septoria sp.	Watson, A. J.	Grant, T. J.; Mallery, T. D.	2001; 2001	1940	Honduras	Atlántida		Mycoportal
40415	Fungi	Basidiomycota	Agaricomycetes	Polyporales	Fomitopsidaceae	Antrodia	Antrodia albida	albida	A. albida	Trametes serpens	Antrodia albida	Stevenson, J. A.	Grant, T. J.; Stadelman, R. E.	2066; 2066	1940	Honduras	Atlántida		Mycoportal
40441	Fungi	Basidiomycota	Agaricomycetes	Polyporales	Polyporaceae	Fomes	Fomes fasciatus	fasciatus	F. fasciatus	Fomes marmoratus	Fomes fasciatus	Stevenson, J. A.	Grant, T. J.	2031	1940	Honduras	Atlántida		Mycoportal
40441	Fungi	Basidiomycota	Agaricomycetes	Polyporales	Polyporaceae	Fomes	Fomes fasciatus	fasciatus	F. fasciatus	Fomes marmoratus	Fomes fasciatus	Stevenson, J. A.	Stadelman, R. E.; Pinel, E.	2103; 2103	1940	Honduras	Atlántida		Mycoportal
40463	Fungi	Basidiomycota	Agaricomycetes	Russulales	Peniophoraceae	Peniophora	Peniophora sp.	sp.	Peniophora sp.	Peniophora	Peniophora sp.	Stevenson, J. A.	Grant, T. J.	2089	1940	Honduras	Atlántida		Mycoportal
42308	Fungi	Ascomycota	Sordariomycetes	Xylariales	Hypoxylaceae	Hypoxylon	Hypoxylon dieckmannii	dieckmannii	H. dieckmannii	Hypoxylon dieckmannii	Hypoxylon dieckmannii	Diehl, W. W.	Grant, T. J.	2018	1940	Honduras	Atlántida		Mycoportal
42308	Fungi	Ascomycota	Sordariomycetes	Xylariales	Hypoxylaceae	Hypoxylon	Hypoxylon hemisphaericum	hemisphaericum	H. hemisphaericum	Hypoxylon hemisphaericum	Hypoxylon hemisphaericum	Stevenson, J. A.	Grant, T. J.	2033	1940	Honduras	Atlántida		Mycoportal
42360	Fungi	Ascomycota	Sordariomycetes	Xylariales	Hypoxylaceae	Daldinia	Daldinia eschscholzii	eschscholzii	D. eschscholzii	Daldinia eschscholzii	Daldinia eschscholzii	Diehl, W. W.	Grant, T. J.	2029	1940	Honduras	Atlántida		Mycoportal
42360	Fungi	Ascomycota	Sordariomycetes	Xylariales	Hypoxylaceae	Daldinia	Daldinia eschscholzii	eschscholzii	D. eschscholzii	Daldinia eschscholzii	Daldinia eschscholzii	Diehl, W. W.	Grant, T. J.	2079	1940	Honduras	Atlántida		Mycoportal
47191	Fungi	Ascomycota	Pezizomycetes	Pezizales	Sarcoscyphaceae	Cookeina	Cookeina sulcipes	sulcipes	C. sulcipes	Cookeina sulcipes	Cookeina sulcipes	Cash, E. K.	Grant, T. J.	2021A	1940	Honduras	Atlántida		Mycoportal
58127	Fungi	Ascomycota	Dothideomycetes	Pleosporales	Massarinaceae	Helminthosporium	Helminthosporium sp.	sp.	Helminthosporium sp.	Helminthosporium	Helminthosporium sp.	Watson, A. J.	Grant, T. J.; Mallery, T. D.	2030; 2030	1940	Honduras	Atlántida		Mycoportal
63205	Fungi	Ascomycota	Sordariomycetes	Xylariales	Amphisphaeriaceae	Pestalotia	Pestalotia palmarum	palmarum	P. palmarum	Pestalotia palmarum	Pestalotia palmarum	Watson, A. J.	Grant, T. J.; Mallery, T. D.; Stadelman, R. E.	2048; 2048; 2048; 2048	1940	Honduras	Atlántida		Mycoportal
66277	Fungi	Ascomycota	Sordariomycetes	Meliolales	Meliolaceae	Meliola	Meliola calatheicola	calatheicola	M. calatheicola	Meliola calatheicola	Meliola calatheicola	Stevenson, J. A.	Mallery, T. D.; Grant, T. J.	2063; 2063	1940	Honduras	Atlántida		Mycoportal
66277	Fungi	Ascomycota	Sordariomycetes	Meliolales	Meliolaceae	Meliola	Meliola mangiferae	mangiferae	M. mangiferae	Meliola mangiferae	Meliola mangiferae	Stevenson, J. A.	Mallery, T. D.; Grant, T. J.	2082; 2082	1940	Honduras	Atlántida		Mycoportal
66735	Fungi	Ascomycota	Dothideomycetes	Botryosphaeriales	Botryosphaeriaceae	Diplodia	Diplodia sp.	sp.	Diplodia sp.	Diplodia	Diplodia sp.	Stevenson, J. A.	Pinal, E.; Grant, T. J.	2017; 2017	1940	Honduras	Atlántida		Mycoportal
66739	Fungi	Ascomycota	Dothideomycetes	Botryosphaeriales	Botryosphaeriaceae	Lasiodiplodia	Lasiodiplodia theobromae	theobromae	L. theobromae	Diplodia theobromae	Lasiodiplodia theobromae	Stevenson, J. A.	Grant, T. J.	2035	1940	Honduras	Atlántida		Mycoportal
66739	Fungi	Ascomycota	Dothideomycetes	Botryosphaeriales	Botryosphaeriaceae	Lasiodiplodia	Lasiodiplodia theobromae	theobromae	L. theobromae	Diplodia theobromae	Lasiodiplodia theobromae	Watson, A. J.	Grant, T. J.; Stadelman, R. E.	2042; 2042	1940	Honduras	Atlántida		Mycoportal
76125	Fungi	Basidiomycota	Agaricomycetes	Polyporales	Polyporaceae	Coriolopsis	Coriolopsis occidentalis	occidentalis	C. occidentalis	Polyporus occidentalis	Coriolopsis occidentalis		Grant, T. J.	2060	1940	Honduras	Atlántida		Mycoportal
76125	Fungi	Basidiomycota	Agaricomycetes	Polyporales	Polyporaceae	Coriolopsis	Coriolopsis occidentalis	occidentalis	C. occidentalis	Polyporus occidentalis	Coriolopsis occidentalis	Stevenson, J. A.	Grant, T. J.	2133	1940	Honduras	Atlántida		Mycoportal
76125	Fungi	Basidiomycota	Agaricomycetes	Polyporales	Polyporaceae	Coriolopsis	Coriolopsis occidentalis	occidentalis	C. occidentalis	Polyporus occidentalis	Coriolopsis occidentalis	Stevenson, J. A.	Stadelman, R. E.; Pinel, E.	2104; 2104	1940	Honduras	Atlántida		Mycoportal
78388	Fungi	Ascomycota	Dothideomycetes	Pleosporales	Coniothyriaceae	Coniothyrium	Coniothyrium sp.	sp.	Coniothyrium sp.	Coniothyrium	Coniothyrium sp.	Stevenson, J. A.	Grant, T. J.	2004	1940	Honduras	Atlántida		Mycoportal
81051	Fungi	Basidiomycota	Agaricomycetes	Polyporales	Polyporaceae	Poria	Poria sp.	sp.	Poria sp.	Poria	Poria sp.	Stevenson, J. A.	Grant, T. J.	2105	1940	Honduras	Atlántida		Mycoportal
81051	Fungi	Basidiomycota	Agaricomycetes	Polyporales	Polyporaceae	Poria	Poria sp.	sp.	Poria sp.	Poria	Poria sp.	Stevenson, J. A.	Grant, T. J.	2107	1940	Honduras	Atlántida		Mycoportal
81053	Fungi	Basidiomycota	Agaricomycetes	Polyporales	Meripilaceae	Rigidoporus	Rigidoporus microporus	microporus	R. microporus	Polyporus lignosus	Rigidoporus microporus	Stevenson, J. A.	Grant, T. J.	2101	1940	Honduras	Atlántida		Mycoportal
81053	Fungi	Basidiomycota	Agaricomycetes	Polyporales	Meripilaceae	Rigidoporus	Rigidoporus vinctus	vinctus	R. vinctus	Poria vincta	Rigidoporus vinctus	Stevenson, J. A.; Lowe, J. L.	Grant, T. J.	2008	1940	Honduras	Atlántida		Mycoportal
85947	Fungi	Ascomycota	Dothideomycetes	Pleosporales	Didymosphaeriaceae	Didymosphaeria	Didymosphaeria sp.	sp.	Didymosphaeria sp.	Didymosphaeria	Didymosphaeria sp.	Diehl, W. W.	Grant, T. J.	2091	1940	Honduras	Atlántida		Mycoportal
90311	Fungi	Basidiomycota	Agaricomycetes	Polyporales	Cerrenaceae	Cerrena	Cerrena caperata	caperata	C. caperata	Polyporus caperatus	Cerrena caperata	Stevenson, J. A.	Grant, T. J.	2032	1940	Honduras	Atlántida		Mycoportal
90311	Fungi	Basidiomycota	Agaricomycetes	Polyporales	Cerrenaceae	Cerrena	Cerrena hydnoides	hydnoides	C. hydnoides	Trametes hydnoides	Cerrena hydnoides	Stevenson, J. A.	Grant, T. J.	2014	1940	Honduras	Atlántida		Mycoportal
100986	Fungi	Ascomycota	Sordariomycetes	Hypocreales	Clavicipitaceae	Aschersonia	Aschersonia turbinata	turbinata	A. turbinata	Aschersonia turbinata	Aschersonia turbinata	Mains, E. B.	Grant T. J.; Mallery T. D.	2030D; 2030D	1940	Honduras	Atlántida		Mycoportal
104242	Fungi	Basidiomycota	Agaricomycetes	Agaricales	Clavariaceae	Clavaria	Clavaria sp.	sp.	Clavaria sp.	Clavaria	Clavaria sp.	Stevenson, J. A.	Grant, T. J.	2023	1940	Honduras	Atlántida		Mycoportal
109369	Fungi	Ascomycota	Sordariomycetes	Xylariales	Xylariaceae	Camillea	Camillea sagrana	sagrana	C. sagrana	Camillea sagraeana	Camillea sagrana	Diehl, W. W.	Grant, T. J.	2010	1940	Honduras	Atlántida		Mycoportal
109369	Fungi	Ascomycota	Sordariomycetes	Xylariales	Xylariaceae	Camillea	Camillea sagrana	sagrana	C. sagrana	Camillea sagraeana	Camillea sagrana	Diehl, W. W.	Grant, T. J.	2026	1940	Honduras	Atlántida		Mycoportal
109384	Fungi	Basidiomycota	Agaricomycetes	Agaricales	Typhulaceae	Sclerotium	Sclerotium coffeicola	coffeicola	S. coffeicola	Sclerotium coffeicola	Sclerotium coffeicola	Stevenson, J. A.	Pinel, E.; Grant, T. J.; Mallery, T. D.	2045; 2045; 2045	1940	Honduras	Atlántida		Mycoportal
109384	Fungi	Basidiomycota	Agaricomycetes	Agaricales	Typhulaceae	Sclerotium	Sclerotium coffeicola	coffeicola	S. coffeicola	Sclerotium coffeicola	Sclerotium coffeicola	Stevenson, J. A.	Pinel, E.; Grant, T. J.; Mallery, T. D.	2046; 2046; 2046	1940	Honduras	Atlántida		Mycoportal
109384	Fungi	Basidiomycota	Agaricomycetes	Agaricales	Typhulaceae	Sclerotium	Sclerotium coffeicola	coffeicola	S. coffeicola	Sclerotium coffeicola	Sclerotium coffeicola	Stevenson, J. A.	Pinel, E.; Grant, T. J.; Mallery, T. D.	2047; 2047; 2047	1940	Honduras	Atlántida		Mycoportal
109384	Fungi	Basidiomycota	Agaricomycetes	Agaricales	Typhulaceae	Sclerotium	Sclerotium coffeicola	coffeicola	S. coffeicola	Sclerotium coffeicola	Sclerotium coffeicola	Stevenson, J. A.	Pinel, E.; Grant, T. J.; Mallery, T. D.	2050; 2050; 2050; 2050	1940	Honduras	Atlántida		Mycoportal
121491	Fungi	Basidiomycota	Agaricomycetes	Corticiales	Corticiaceae	Corticium	Corticium koleroga	koleroga	C. koleroga	Pellicularia koleroga	Corticium koleroga	Stevenson, J. A.	Grant, T. J.	2146-0	1940	Honduras	Atlántida		Mycoportal
121491	Fungi	Basidiomycota	Agaricomycetes	Corticiales	Corticiaceae	Corticium	Corticium koleroga	koleroga	C. koleroga	Pellicularia koleroga	Corticium koleroga	Stevenson, J. A.	Grant, T. J.	2146-3	1940	Honduras	Atlántida		Mycoportal
121491	Fungi	Basidiomycota	Agaricomycetes	Corticiales	Corticiaceae	Corticium	Corticium sp.	sp.	Corticium sp.	Corticium	Corticium sp.	Stevenson, J. A.	Grant, T. J.; Stadelman, R. E.	2070	1940	Honduras	Atlántida		Mycoportal
121621	Fungi	Ascomycota	Dothideomycetes	Botryosphaeriales	Phyllostictaceae	Phyllosticta	Phyllosticta sp.	sp.	Phyllosticta sp.	Phyllosticta	Phyllosticta sp.	Watson, A. J.	Grant, T. J.; Mallery, T. D.	2067	1940	Honduras	Atlántida		Mycoportal
121621	Fungi	Ascomycota	Dothideomycetes	Botryosphaeriales	Phyllostictaceae	Phyllosticta	Phyllosticta sp.	sp.	Phyllosticta sp.	Phyllosticta	Phyllosticta sp.	Watson, A. J.	Grant, T. J.; Mallery, T. D.	2002D	1940	Honduras	Atlántida		Mycoportal
121621	Fungi	Ascomycota	Dothideomycetes	Botryosphaeriales	Phyllostictaceae	Phyllosticta	Phyllosticta sp.	sp.	Phyllosticta sp.	Phyllosticta	Phyllosticta sp.	Watson, A. J.	Grant, T. J.; Mallery, T. D.; Stadelman, R. E.	2051	1940	Honduras	Atlántida		Mycoportal
139111	Fungi	Basidiomycota	Agaricomycetes	Agaricales	Agaricales family incertae sedis	Dendrothele	Dendrothele sp.	sp.	Dendrothele sp.	Dendrothele	Dendrothele sp.	Stevenson, J. A.	Grant, T. J.	2087	1940	Honduras	Atlántida		Mycoportal
139111	Fungi	Basidiomycota	Agaricomycetes	Agaricales	Agaricales family incertae sedis	Dendrothele	Dendrothele sp.	sp.	Dendrothele sp.	Dendrothele	Dendrothele sp.	Stevenson, J. A.	Grant, T. J.	2088	1940	Honduras	Atlántida		Mycoportal
182335	Fungi	Basidiomycota	Agaricomycetes	Sebacinales	Sebacinaceae	Tremellodendron	Tremellodendron sp.	sp.	Tremellodendron sp.	Tremellodendron	Tremellodendron sp.	Stevenson, J. A.	Grant, T. J.	2083	1940	Honduras	Atlántida		Mycoportal
196301	Fungi	Basidiomycota	Agaricomycetes	Polyporales	Polyporaceae	Pseudofavolus	Pseudofavolus tenuis	tenuis	P. tenuis	Polyporus tenuis	Pseudofavolus tenuis	Stevenson, J. A.	Grant, T. J.	2026	1940	Honduras	Atlántida		Mycoportal
196301	Fungi	Basidiomycota	Agaricomycetes	Polyporales	Polyporaceae	Pseudofavolus	Pseudofavolus tenuis	tenuis	P. tenuis	Polyporus tenuis	Pseudofavolus tenuis	Stevenson, J. A.	Grant, T. J.	2136	1940	Honduras	Atlántida		Mycoportal
215733	Fungi	Ascomycota	Sordariomycetes	Hypocreales	Nectriaceae	Ophionectria	Ophionectria sp.	sp.	Ophionectria sp.	Ophionectria	Ophionectria sp.	Watson, A. J.	Grant, T. J.	2024	1940	Honduras	Atlántida		Mycoportal
220678	Fungi	Basidiomycota	Agaricomycetes	Polyporales	Polyporaceae	Funalia	Funalia floccosa	floccosa	F. floccosa	Trametes rigida	Funalia floccosa	Stevenson, J. A.	Stadelman, R. H.; Grant, T. J.	2011; 2011	1940	Honduras	Atlántida		Mycoportal
239199	Fungi	Basidiomycota	Agaricomycetes	Polyporales	Polyporaceae	Earliella	Earliella scabrosa	scabrosa	E. scabrosa	Trametes persoonii	Earliella scabrosa	Stevenson, J. A.	Grant, T. J.	2131	1940	Honduras	Atlántida		Mycoportal
239199	Fungi	Basidiomycota	Agaricomycetes	Polyporales	Polyporaceae	Earliella	Earliella scabrosa	scabrosa	E. scabrosa	Trametes persoonii	Earliella scabrosa	Stevenson, J. A.	Grant, T. J.	2132	1940	Honduras	Atlántida		Mycoportal
858829	Fungi	Ascomycota	Dothideomycetes	Capnodiales	Capnodiales family incertae sedis	Scolecostigmina	Scolecostigmina mangiferae	mangiferae	S. mangiferae	Cercospora mangiferae	Scolecostigmina mangiferae	Stevenson, J. A.	Grant, T. J.	2000	1940	Honduras	Atlántida		Mycoportal
1053089	Fungi	Ascomycota	Sordariomycetes	Hypocreales	Nectriaceae	Dialonectria	Dialonectria sanguinea	sanguinea	D. sanguinea	Nectria sanguinea	Dialonectria sanguinea	Stevenson, J. A.; Watson, A. J.	Grant, T. J.	2086	1940	Honduras	Atlántida		Mycoportal
1304605	Fungi	Basidiomycota	Agaricomycetes	Polyporales	Polyporaceae	Truncospora	Truncospora tephropora	tephropora	T. tephropora	Perenniporia tephropora	Truncospora tephropora	Stevenson, J. A.	Grant, T. J.	2150	1940	Honduras	Atlántida		Mycoportal
1442376	Fungi	Basidiomycota	Agaricomycetes	Agaricales	Agaricales family incertae sedis	Lycogalopsis	Lycogalopsis solmsii	solmsii	L. solmsii	Lycogalopsis solmsii	Lycogalopsis solmsii	Stevenson, J. A.	Grant, T. J.	2027	1940	Honduras	Atlántida		Mycoportal	In Mycoportal as "Lycoperdopsis solmsii"
1442376	Fungi	Basidiomycota	Agaricomycetes	Agaricales	Agaricales family incertae sedis	Lycogalopsis	Lycogalopsis solmsii	solmsii	L. solmsii	Lycogalopsis solmsii	Lycogalopsis solmsii	Stevenson, J. A.	Grant, T. J.; Rands, R. D.; Stanwood, E.	2149	1940	Honduras	Atlántida		Mycoportal	In Mycoportal as "Lycoperdopsis solmsii"
1680684	Fungi	Ascomycota	Dothideomycetes	Valsariales	Valsariaceae	Myrmaecium	Myrmaecium sp.	sp.	Myrmaecium sp.	Myrmaecium	Myrmaecium sp.	Diehl, W. W.	Stadelman, R. E.; Grant, T. J.	2043; 2043	1940	Honduras	Atlántida		Mycoportal
1897728	Fungi	Basidiomycota	Agaricomycetes	Russulales	Echinodontiaceae	Larssoniporia	Larssoniporia tropicalis	tropicalis	L. tropicalis	Fomes tropicalis	Larssoniporia tropicalis	Stevenson, J. A.	Grant, T. J.	2080	1940	Honduras	Atlántida		Mycoportal
1897728	Fungi	Basidiomycota	Agaricomycetes	Russulales	Echinodontiaceae	Larssoniporia	Larssoniporia tropicalis	tropicalis	L. tropicalis	Fomes tropicalis	Larssoniporia tropicalis	Stevenson, J. A.	Grant, T. J.	2150	1940	Honduras	Atlántida		Mycoportal
2041239	Fungi	Ascomycota	Sordariomycetes	Diaporthales	Coryneaceae	Coryneum	Coryneum sp.	sp.	Coryneum sp.	Coryneum	Coryneum sp.	Stevenson, J. A.	Grant, T. J.	2030	1940	Honduras	Atlántida		Mycoportal
42308	Fungi	Ascomycota	Sordariomycetes	Xylariales	Hypoxylaceae	Hypoxylon	Hypoxylon hemisphaericum	hemisphaericum	H. hemisphaericum	Hypoxylon hemisphaericum	Hypoxylon hemisphaericum	Diehl, W. W.	Grant, T. J.	2013	1940	Honduras	Atlántida	Lancetilla Section 24	Mycoportal
1	Fungi	Basidiomycota	Agaricomycetes	Polyporales	Polyporales family incertae sedis	Fabisporus	Fabisporus sanguineus	sanguineus	F. sanguineus	Polyporus sanguineus	Fabisporus sanguineus	Stevenson, J. A.	Mallery, T. D.; Stadelman, R. E.; Grant, T. J.	2044; 2044	1940	Honduras	Atlántida	Lancetilla	Mycoportal
131324	Fungi	Ascomycota	Dothideomycetes	Mycosphaerellales	Mycosphaerellaceae	Pseudocercospora	Pseudocercospora musae	musae	P. musae	Cercospora musae	Pseudocercospora musae	Watson, A. J.	Mallery, T. D.; Grant, T. J.	2074; 2074	1940	Honduras	Atlántida	San Alizo	Mycoportal
5230	Fungi	Basidiomycota	Agaricomycetes	Auriculariales	Auriculariaceae	Auricularia	Auricularia delicata	delicata	A. delicata	Auricularia delicata	Auricularia delicata	Stevenson, J. A.	Grant, T. J.	2056	1940	Honduras	Atlántida	Tela E. of	Mycoportal
5246	Fungi	Basidiomycota	Pucciniomycetes	Septobasidiales	Septobasidiaceae	Septobasidium	Septobasidium sp.	sp.	Septobasidium sp.	Septobasidium	Septobasidium sp.	Stevenson, J. A.	Mallery, T. D.; Grant, T. J.	2064; 2064	1940	Honduras	Atlántida	Tela E. of	Mycoportal
5324	Fungi	Basidiomycota	Agaricomycetes	Polyporales	Polyporaceae	Trametes	Trametes nivosa	nivosa	T. nivosa	Polyporus nivosus	Trametes nivosa	Stevenson, J. A.	Grant, T. J.	2061	1940	Honduras	Atlántida	Tela E. of	Mycoportal
5543	Fungi	Ascomycota	Sordariomycetes	Hypocreales	Hypocreaceae	Trichoderma	Trichoderma citrinum	citrinum	T. citrinum	Hypocrea citrina	Trichoderma citrinum	Cash, E. K.	Grant, T. J.	2062	1940	Honduras	Atlántida	Tela E. of	Mycoportal
109377	Fungi	Ascomycota	Sordariomycetes	Xylariales	Xylariaceae	Ustulina	Ustulina vulgaris	vulgaris	U. vulgaris	Ustulina vulgaris	Ustulina vulgaris	Diehl, W. W.	Grant, T. J.	2059	1940	Honduras	Atlántida	Tela E. of	Mycoportal
121491	Fungi	Basidiomycota	Agaricomycetes	Corticiales	Corticiaceae	Corticium	Corticium sp.	sp.	Corticium sp.	Corticium	Corticium sp.	Stevenson, J. A.	Grant, T. J.; Cordova, S.; Mallery, T. D.; Pinel, E.; Stadelman, R. E.	2058	1940	Honduras	Atlántida	Tela E. of	Mycoportal
446931	Fungi	Ascomycota	Leotiomycetes	Helotiales	Drepanopezizaceae	Gloeosporium	Gloeosporium heveae	heveae	G. heveae	Gloeosporium heveae	Gloeosporium heveae	Watson, A. J.	Mallery, T. D.; Grant, T. J.	2073; 2073	1940	Honduras	Atlántida	Tela E. of	Mycoportal
66739	Fungi	Ascomycota	Dothideomycetes	Botryosphaeriales	Botryosphaeriaceae	Lasiodiplodia	Lasiodiplodia theobromae	theobromae	L. theobromae	Diplodia theobromae	Lasiodiplodia theobromae	Watson, A. J.	Mallery, T. D.; Grant, T. J.	2071; 2071	1940	Honduras	Atlántida	Tela Montana Farm, E. of	Mycoportal
5296	Fungi	Basidiomycota	Pucciniomycetes	Pucciniales	Pucciniaceae	Puccinia	Puccinia irregularis	irregularis	P. irregularis	Puccinia irregularis	Puccinia irregularis		Standley, P. C.	77954	1940	Honduras	Copán	Santa Rosa, near Cuilapa, alt. about 895 m., 14.782387 -88.766296 +-5620m	Mycoportal
5314	Fungi	Basidiomycota	Agaricomycetes	Polyporales	Polyporaceae	Ganoderma	Ganoderma amazonense	amazonense	G. amazonense	Ganoderma amazonense	Ganoderma amazonense	Stevenson, J. A.	Grant, T. J.	2122	1940	Honduras	Cortés		Mycoportal
37991	Fungi	Ascomycota	Sordariomycetes	Xylariales	Xylariaceae	Xylaria	Xylaria sp.	sp.	Xylaria sp.	Xylaria	Xylaria sp.	Diehl, W. W.	Grant, T. J.	2128	1940	Honduras	Cortés		Mycoportal
38807	Fungi	Basidiomycota	Agaricomycetes	Polyporales	Panaceae	Panus	Panus strigellus	strigellus	P. strigellus	Lentinus strigosus	Panus strigellus	Charles, V. K.	Grant, T. J.	2123	1940	Honduras	Cortés		Mycoportal
40436	Fungi	Basidiomycota	Agaricomycetes	Polyporales	Fomitopsidaceae	Daedalea	Daedalea quercina	quercina	D. quercina	Daedalea repanda	Daedalea quercina	Stevenson, J. A.	Grant, T. J.	2117	1940	Honduras	Cortés		Mycoportal
42308	Fungi	Ascomycota	Sordariomycetes	Xylariales	Hypoxylaceae	Hypoxylon	Hypoxylon hemisphaericum	hemisphaericum	H. hemisphaericum	Hypoxylon hemisphaericum	Hypoxylon hemisphaericum	Diehl, W. W.	Grant, T. J.	2118	1940	Honduras	Cortés		Mycoportal
47424	Fungi	Basidiomycota	Agaricomycetes	Agaricales	Physalacriaceae	Armillaria	Armillaria sp.	sp.	Armillaria sp.	Armillaria	Armillaria sp.	Charles, V. K.	Grant, T. J.	2119	1940	Honduras	Cortés		Mycoportal
66277	Fungi	Ascomycota	Sordariomycetes	Meliolales	Meliolaceae	Meliola	Meliola psidi	psidi	M. psidi	Meliola psidii	Meliola psidi	Stevenson, J. A.	Grant, T. J.	2130A	1940	Honduras	Cortés		Mycoportal
66277	Fungi	Ascomycota	Sordariomycetes	Meliolales	Meliolaceae	Meliola	Meliola psidi	psidi	M. psidi	Meliola psidii	Meliola psidi	psidi	Grant, T. J.		1940	Honduras	Cortés		Mycoportal
66739	Fungi	Ascomycota	Dothideomycetes	Botryosphaeriales	Botryosphaeriaceae	Lasiodiplodia	Lasiodiplodia theobromae	theobromae	L. theobromae	Diplodia natalensis	Lasiodiplodia theobromae	Stevenson, J. A.; Watson, A. J.	Grant, T. J.	2112	1940	Honduras	Cortés		Mycoportal
68776	Fungi	Basidiomycota	Agaricomycetes	Agaricales	Nidulariaceae	Cyathus	Cyathus sp.	sp.	Cyathus sp.	Cyathus	Cyathus sp.	Stevenson, J. A.	Grant, T. J.	2126	1940	Honduras	Cortés		Mycoportal
76125	Fungi	Basidiomycota	Agaricomycetes	Polyporales	Polyporaceae	Coriolopsis	Coriolopsis occidentalis	occidentalis	C. occidentalis	Polyporus occidentalis	Coriolopsis occidentalis	Stevenson, J. A.	Grant, T. J.	2110	1940	Honduras	Cortés		Mycoportal
76125	Fungi	Basidiomycota	Agaricomycetes	Polyporales	Polyporaceae	Coriolopsis	Coriolopsis occidentalis	occidentalis	C. occidentalis	Polyporus occidentalis	Coriolopsis occidentalis	Stevenson, J. A.	Grant, T. J.	2113	1940	Honduras	Cortés		Mycoportal
76125	Fungi	Basidiomycota	Agaricomycetes	Polyporales	Polyporaceae	Coriolopsis	Coriolopsis occidentalis	occidentalis	C. occidentalis	Polyporus occidentalis	Coriolopsis occidentalis	Stevenson, J. A.	Grant, T. J.	2121	1940	Honduras	Cortés		Mycoportal
76125	Fungi	Basidiomycota	Agaricomycetes	Polyporales	Polyporaceae	Coriolopsis	Coriolopsis occidentalis	occidentalis	C. occidentalis	Polyporus occidentalis	Coriolopsis occidentalis	Stevenson, J. A.	Pinal, E.; Grant, T. J.	2114	1940	Honduras	Cortés		Mycoportal
76125	Fungi	Basidiomycota	Agaricomycetes	Polyporales	Polyporaceae	Coriolopsis	Coriolopsis occidentalis	occidentalis	C. occidentalis	Polyporus occidentalis	Coriolopsis occidentalis	Stevenson, J. A.	Pinal, E.; Grant, T. J.	2115	1940	Honduras	Cortés		Mycoportal
90311	Fungi	Basidiomycota	Agaricomycetes	Polyporales	Cerrenaceae	Cerrena	Cerrena hydnoides	hydnoides	C. hydnoides	Trametes hydnoides	Cerrena hydnoides	Stevenson, J. A.	Grant, T. J.	2120	1940	Honduras	Cortés		Mycoportal
100986	Fungi	Ascomycota	Sordariomycetes	Hypocreales	Clavicipitaceae	Aschersonia	Aschersonia turbinata	turbinata	A. turbinata	Aschersonia turbinata	Aschersonia turbinata	Mains, E. B.	Grant, T. J.	2130E	1940	Honduras	Cortés		Mycoportal
100986	Fungi	Ascomycota	Sordariomycetes	Hypocreales	Clavicipitaceae	Aschersonia	Aschersonia aurantiaca	aurantiaca	A. aurantiaca	Aschersonia aurantiaca	Aschersonia aurantiaca	Mains, E. B.	Grant, T. J.	2130C	1940	Honduras	Cortés		Mycoportal
104242	Fungi	Basidiomycota	Agaricomycetes	Agaricales	Clavariaceae	Clavaria	Clavaria sp.	sp.	Clavaria sp.	Clavaria	Clavaria sp.	Stevenson, J. A.	Grant, T. J.	2125A	1940	Honduras	Cortés		Mycoportal
114778	Fungi	Basidiomycota	Agaricomycetes	Polyporales	Polyporaceae	Hexagonia	Hexagonia caperata	caperata	H. caperata	Favolus caperatus	Hexagonia caperata	Stevenson, J. A.	Grant, T. J.	2125B	1940	Honduras	Cortés		Mycoportal
121621	Fungi	Ascomycota	Dothideomycetes	Botryosphaeriales	Phyllostictaceae	Phyllosticta	Phyllosticta sp.	sp.	Phyllosticta sp.	Phyllosticta	Phyllosticta sp.	Watson, A. J.	Mallery, T. D.	2129	1940	Honduras	Cortés		Mycoportal
239199	Fungi	Basidiomycota	Agaricomycetes	Polyporales	Polyporaceae	Earliella	Earliella scabrosa	scabrosa	E. scabrosa	Trametes persoonii	Earliella scabrosa	Stevenson, J. A.	Mallery, T. D.	2127	1940	Honduras	Cortés		Mycoportal
430559	Fungi	Basidiomycota	Agaricostilbomycetes	Agaricostilbales	Chionosphaeraceae	Stilbum	Stilbum sp.	sp.	Stilbum sp.	Stilbum	Stilbum sp.	Stevenson, J. A.	Grant, T. J.	2111	1940	Honduras	Cortés		Mycoportal
455026	Fungi	Ascomycota	Sordariomycetes	Xylariales	Xylariaceae	Phylacia	Phylacia poculiformis	poculiformis	P. poculiformis	Phylacia poculiformis	Phylacia poculiformis	Diehl, W. W.	Grant, T. J.	2116	1940	Honduras	Cortés		Mycoportal
81051	Fungi	Basidiomycota	Agaricomycetes	Polyporales	Polyporaceae	Poria	Poria sp.	sp.	Poria sp.	Poria	Poria sp.	Stevenson, J. A.	Grant, T. J.	2124	1940	Honduras	Cortés	Cuymel	Mycoportal
90311	Fungi	Basidiomycota	Agaricomycetes	Polyporales	Cerrenaceae	Cerrena	Cerrena hydnoides	hydnoides	C. hydnoides	Trametes hydnoides	Cerrena hydnoides	Stevenson, J. A.	Rands, R. D.; Grant, T. J.	2154	1940	Honduras	Intibucá	San Miguel Panam & Chicacao	Mycoportal
5314	Fungi	Basidiomycota	Agaricomycetes	Polyporales	Polyporaceae	Ganoderma	Ganoderma lucidum	lucidum	G. lucidum	Ganoderma lucidum	Ganoderma lucidum	Stevenson, J. A.	Grant, T. J.	2055	1940	Honduras		Arizona Farm	Mycoportal
66739	Fungi	Ascomycota	Dothideomycetes	Botryosphaeriales	Botryosphaeriaceae	Lasiodiplodia	Lasiodiplodia theobromae	theobromae	L. theobromae	Diplodia theobromae	Lasiodiplodia theobromae	Watson, A. J.	Grant, T. J.	2139	1940	Honduras		Planes	Mycoportal
93827	Fungi	Basidiomycota	Agaricomycetes	Agaricales	Omphalotaceae	Gymnopus	Gymnopus montagnei	montagnei	G. montagnei	Hypolyssus montagnei	Gymnopus montagnei	Stevenson, J. A.	Grant, T. J.	2160	1940	Honduras		Rio Chacon	Mycoportal
1	Fungi	Basidiomycota	Agaricomycetes	Polyporales	Meruliaceae	Cladoderris	Cladoderris dendritica	dendritica	C. dendritica	Cladoderris dendritica	Cladoderris dendritica	Stevenson, J. A.	Grant, T. J.	2077	1940	Honduras		Santiago	Mycoportal
5052	Fungi	Ascomycota	Eurotiomycetes	Eurotiales	Aspergillaceae	Aspergillus	Aspergillus tamarii	tamarii	A. tamarii	Aspergillus tamarii	Aspergillus tamarii	Thom, C.	Grant, T. J.	2217	1940	Honduras			Mycoportal
45234	Fungi	Ascomycota	Sordariomycetes	Hypocreales	Cordycipitaceae	Cordyceps	Cordyceps belizensis	belizensis	C. belizensis	Cordyceps belizensis	Cordyceps belizensis				1940	Honduras			IndexFungorum
77043	Fungi	Ascomycota	Sordariomycetes	Xylariales	Xylariaceae	Rosellinia	Rosellinia desmazieri	desmazieri	R. desmazieri	Rosellinia desmazieri	Rosellinia desmazieri	Diehl, W. W.	Grant, T. J.	2076	1940	Honduras			Mycoportal
190598	Fungi	Basidiomycota	Pucciniomycetes	Pucciniales	Pucciniaceae	Uredo	Uredo cydistae	cydistae	U. cydistae	Uraecium cydistae	Uredo cydistae				1940	Honduras			IndexFungorum
232316	Fungi	Basidiomycota	Pucciniomycetes	Pucciniales	Raveneliaceae	Prospodium	Prospodium constrictum	constrictum	P. constrictum	Prospodium constrictum	Prospodium constrictum				1940	Honduras			IndexFungorum
265103	Fungi	Ascomycota	Geoglossomycetes	Geoglossales	Geoglossaceae	Trichoglossum	Trichoglossum octopartitum	octopartitum	T. octopartitum	Trichoglossum octopartitum	Trichoglossum octopartitum				1940	Honduras			IndexFungorum
5357	Fungi	Basidiomycota	Agaricomycetes	Polyporales	Polyporaceae	Lentinus	Lentinus crinitus	crinitus	L. crinitus	Lentinus crinitus	Lentinus crinitus	Charles, V. K.	Grant, T. J.	2075	1940	Honduras	Yoro		Mycoportal
5455	Fungi	Ascomycota	Sordariomycetes	Glomerellales	Glomerellaceae	Colletotrichum	Colletotrichum gloeosporioides	gloeosporioides	C. gloeosporioides	Colletotrichum gloeosporioides	Colletotrichum gloeosporioides	Stevenson, J. A.	Grant, T. J.	2206	1941	Honduras	Atlántida		Mycoportal
5455	Fungi	Ascomycota	Sordariomycetes	Glomerellales	Glomerellaceae	Colletotrichum	Colletotrichum gloeosporioides	gloeosporioides	C. gloeosporioides	Colletotrichum gloeosporioides	Colletotrichum gloeosporioides	Stevenson, J. A.	Grant, T. J.	2207	1941	Honduras	Atlántida		Mycoportal
5455	Fungi	Ascomycota	Sordariomycetes	Glomerellales	Glomerellaceae	Colletotrichum	Colletotrichum gloeosporioides	gloeosporioides	C. gloeosporioides	Colletotrichum gloeosporioides	Colletotrichum gloeosporioides	Stevenson, J. A.	Grant, T. J.	2208	1941	Honduras	Atlántida		Mycoportal
5455	Fungi	Ascomycota	Sordariomycetes	Glomerellales	Glomerellaceae	Colletotrichum	Colletotrichum gloeosporioides	gloeosporioides	C. gloeosporioides	Colletotrichum gloeosporioides	Colletotrichum gloeosporioides	Stevenson, J. A.	Grant, T. J.	2209	1941	Honduras	Atlántida		Mycoportal
5455	Fungi	Ascomycota	Sordariomycetes	Glomerellales	Glomerellaceae	Colletotrichum	Colletotrichum gloeosporioides	gloeosporioides	C. gloeosporioides	Colletotrichum gloeosporioides	Colletotrichum gloeosporioides	Stevenson, J. A.	Grant, T. J.	2210	1941	Honduras	Atlántida		Mycoportal
5455	Fungi	Ascomycota	Sordariomycetes	Glomerellales	Glomerellaceae	Colletotrichum	Colletotrichum gloeosporioides	gloeosporioides	C. gloeosporioides	Colletotrichum gloeosporioides	Colletotrichum gloeosporioides	Stevenson, J. A.	Stanwood, E. T.	6026	1941	Honduras	Atlántida		Mycoportal
33194	Fungi	Ascomycota	Dothideomycetes	Pleosporales	Pleosporaceae	Bipolaris	Bipolaris heveae	heveae	B. heveae	Helminthosporium heveae	Bipolaris heveae	Stevenson, J. A.	Grant, T. J.	2212	1941	Honduras	Atlántida		Mycoportal
33194	Fungi	Ascomycota	Dothideomycetes	Pleosporales	Pleosporaceae	Bipolaris	Bipolaris heveae	heveae	B. heveae	Helminthosporium heveae	Bipolaris heveae	Stevenson, J. A.	Grant, T. J.	2213	1941	Honduras	Atlántida		Mycoportal
33194	Fungi	Ascomycota	Dothideomycetes	Pleosporales	Pleosporaceae	Bipolaris	Bipolaris heveae	heveae	B. heveae	Helminthosporium heveae	Bipolaris heveae	Stevenson, J. A.; Watson, A. J.	Stanwood, E. T.	6024	1941	Honduras	Atlántida		Mycoportal
33194	Fungi	Ascomycota	Dothideomycetes	Pleosporales	Pleosporaceae	Bipolaris	Bipolaris heveae	heveae	B. heveae	Helminthosporium heveae	Bipolaris heveae	Stevenson, J. A.	Stanwood, E. T.	6025	1941	Honduras	Atlántida		Mycoportal
33194	Fungi	Ascomycota	Dothideomycetes	Pleosporales	Pleosporaceae	Bipolaris	Bipolaris heveae	heveae	B. heveae	Helminthosporium heveae	Bipolaris heveae	Stevenson, J. A.	Stanwood, E. T.	6027	1941	Honduras	Atlántida		Mycoportal
33194	Fungi	Ascomycota	Dothideomycetes	Pleosporales	Pleosporaceae	Bipolaris	Bipolaris heveae	heveae	B. heveae	Helminthosporium heveae	Bipolaris heveae	Stevenson, J. A.	Stanwood, E. T.	6029	1941	Honduras	Atlántida		Mycoportal
33194	Fungi	Ascomycota	Dothideomycetes	Pleosporales	Pleosporaceae	Bipolaris	Bipolaris heveae	heveae	B. heveae	Helminthosporium heveae	Bipolaris heveae	Stevenson, J. A.	Stanwood, E. T.	6035	1941	Honduras	Atlántida		Mycoportal
33194	Fungi	Ascomycota	Dothideomycetes	Pleosporales	Pleosporaceae	Bipolaris	Bipolaris heveae	heveae	B. heveae	Helminthosporium heveae	Bipolaris heveae	Watson, A. J.	Stanwood, E. T.	6036	1941	Honduras	Atlántida		Mycoportal
33194	Fungi	Ascomycota	Dothideomycetes	Pleosporales	Pleosporaceae	Bipolaris	Bipolaris heveae	heveae	B. heveae	Helminthosporium heveae	Bipolaris heveae	Watson, A. J.	Stanwood, E. T.	6037	1941	Honduras	Atlántida		Mycoportal
66739	Fungi	Ascomycota	Dothideomycetes	Botryosphaeriales	Botryosphaeriaceae	Lasiodiplodia	Lasiodiplodia theobromae	theobromae	L. theobromae	Diplodia theobromae	Lasiodiplodia theobromae	Stevenson, J. A.	Grant, T. J.	2214	1941	Honduras	Atlántida		Mycoportal
121621	Fungi	Ascomycota	Dothideomycetes	Botryosphaeriales	Phyllostictaceae	Phyllosticta	Phyllosticta heveae	heveae	P. heveae	Phyllosticta heveae	Phyllosticta heveae	Stevenson, J. A.	Grant, T. J.	2211	1941	Honduras	Atlántida		Mycoportal
121621	Fungi	Ascomycota	Dothideomycetes	Botryosphaeriales	Phyllostictaceae	Phyllosticta	Phyllosticta heveae	heveae	P. heveae	Phyllosticta heveae	Phyllosticta heveae	Stevenson, J. A.	Grant, T. J.		1941	Honduras	Atlántida		Mycoportal
1322061	Fungi	Basidiomycota	Agaricomycetes	Cantharellales	Ceratobasidiaceae	Rhizoctonia	Rhizoctonia solani	solani	R. solani	Pellicularia filamentosa	Rhizoctonia solani	Stevenson, J. A.	Stanwood, E. T.	6030	1941	Honduras	Atlántida		Mycoportal
5455	Fungi	Ascomycota	Sordariomycetes	Glomerellales	Glomerellaceae	Colletotrichum	Colletotrichum gloeosporioides	gloeosporioides	C. gloeosporioides	Colletotrichum gloeosporioides	Colletotrichum gloeosporioides	Stevenson, J. A.	Richardson, L. A.	2216	1941	Honduras	Atlántida	Naranjal, La Ceiba	Mycoportal
5333	Fungi	Basidiomycota	Agaricomycetes	Agaricales	Schizophyllaceae	Schizophyllum	Schizophyllum commune	commune	S. commune	Schizophyllum commune	Schizophyllum commune	Stevenson, J. A.	Rodriguez, J. V.	1450	1941	Honduras	Francisco Morazán	Sn. Antonio	Mycoportal
5506	Fungi	Ascomycota	Sordariomycetes	Hypocreales	Nectriaceae	Haematonectria	Haematonectria sp.	sp.	Haematonectria sp.	Haematonectria	Haematonectria sp.		Grant, T. J.; Stevenson, J. A.	2215	1941	Honduras		Rio Grijalva	Mycoportal
1	Fungi	Basidiomycota	Pucciniomycetes	Pucciniales	Phakopsoraceae	Phakopsora	Phakopsora uva	uva	P. uva	Phakopsora uva	Phakopsora uva		Muller, A. S.	597	1941	Honduras			Mycoportal
38462	Fungi	Ascomycota	Leotiomycetes	Helotiales	Rutstroemiaceae	Lambertella	Lambertella tropicalis	tropicalis	L. tropicalis	Ciboria tropicalis	Lambertella tropicalis				1941	Honduras			IndexFungorum
47817	Fungi	Ascomycota	Leotiomycetes	Helotiales	Lachnaceae	Lachnum	Lachnum palmae	palmae	L. palmae	Dasyscyphella palmae	Lachnum palmae				1941	Honduras			IndexFungorum
109874	Fungi	Blastocladiomycota	Physodermatomycetes	Physodermatales	Physodermataceae	Physoderma	Physoderma maydis	maydis	P. maydis	Physoderma zeae-maydis	Physoderma maydis	Stevenson, J. A.	Wellman, F. L.	125	1943	Honduras	Atlántida		Mycoportal
121491	Fungi	Basidiomycota	Agaricomycetes	Corticiales	Corticiaceae	Corticium	Corticium koleroga	koleroga	C. koleroga	Pellicularia koleroga	Corticium koleroga	Stevenson, J. A.	Stanwood, E. T.; Barrientos, L.	WELLMAN 458	1943	Honduras	Atlántida		Mycoportal
5296	Fungi	Basidiomycota	Pucciniomycetes	Pucciniales	Pucciniaceae	Puccinia	Puccinia arachidis	arachidis	P. arachidis	Puccinia arachidis	Puccinia arachidis	Stevenson, J. A.	Wellman, F. L.	50	1943	Honduras	Atlántida	Lancetilla Exp. Sta., Tela	Mycoportal
59585	Fungi	Ascomycota	Dothideomycetes	Pleosporales	Corynesporascaceae	Corynespora	Corynespora cassiicola	cassiicola	C. cassiicola	Helminthosporium vignicola	Corynespora cassiicola	Stevenson, J. A.; Olive, L. S.	Wellman, F. L.	43	1943	Honduras	Atlántida	Lancetilla, Tela Experiment Station	Mycoportal
5455	Fungi	Ascomycota	Sordariomycetes	Glomerellales	Glomerellaceae	Colletotrichum	Colletotrichum gloeosporioides	gloeosporioides	C. gloeosporioides	Colletotrichum gloeosporioides	Colletotrichum gloeosporioides	Stevenson, J. A.	Wellman, F. L.	38	1943	Honduras	Atlántida	Tela Lancetilla Experiment Station	Mycoportal
29002	Fungi	Ascomycota	Dothideomycetes	Mycosphaerellales	Mycosphaerellaceae	Cercospora	Cercospora capsici	capsici	C. capsici	Cercospora capsici	Cercospora capsici	Wellman, F. L.	Wellman, F. L.	42	1943	Honduras	Atlántida	Tela Lancetilla Experiment Station	Mycoportal
2060154	Fungi	Ascomycota	Dothideomycetes	Mycosphaerellales	Mycosphaerellaceae	Nothopassalora	Nothopassalora personata	personata	N. personata	Cercospora personata	Nothopassalora personata	Stevenson, J. A.	Wellman, F. L.	49	1943	Honduras	Atlántida	Tela Lancetilla Experiment Station	Mycoportal
59585	Fungi	Ascomycota	Dothideomycetes	Pleosporales	Corynesporascaceae	Corynespora	Corynespora cassiicola	cassiicola	C. cassiicola	Helminthosporium vignae	Corynespora cassiicola		Olive, L. S.	LSO45269	1943	Honduras	Atlántida	Tela, Lancetilla Exper. Sta.	Mycoportal
5455	Fungi	Ascomycota	Sordariomycetes	Glomerellales	Glomerellaceae	Colletotrichum	Colletotrichum sp.	sp.	Colletotrichum sp.	Colletotrichum	Colletotrichum sp.	Stevenson, J. A.	Lindgren, R.		1943	Honduras	Cortés		Mycoportal
5455	Fungi	Ascomycota	Sordariomycetes	Glomerellales	Glomerellaceae	Colletotrichum	Colletotrichum sp.	sp.	Colletotrichum sp.	Colletotrichum	Colletotrichum sp.	Stevenson, J. A.	Lindgren, R.		1943	Honduras	Cortés		Mycoportal
40996	Fungi	Ascomycota	Dothideomycetes	Myriangiales	Elsinoaceae	Elsinoe	Elsinoe phaseoli	phaseoli	E. phaseoli	Elsinoe phaseoli	Elsinoe phaseoli	Jenkins, A. E.	Wellman, F. L.	165	1943	Honduras	Cortés		Mycoportal
5455	Fungi	Ascomycota	Sordariomycetes	Glomerellales	Glomerellaceae	Colletotrichum	Colletotrichum gloeosporioides	gloeosporioides	C. gloeosporioides	Colletotrichum gloeosporioides	Colletotrichum gloeosporioides	Stevenson, J. A.	Wellman, F. L.	37	1943	Honduras	Cortés	La Lima near	Mycoportal
5324	Fungi	Basidiomycota	Agaricomycetes	Polyporales	Polyporaceae	Trametes	Trametes versicolor	versicolor	T. versicolor	Polyporus versicolor	Trametes versicolor	Stevenson, J. A.	Rodriguez, J. V.	1925	1943	Honduras	El Paraíso		Mycoportal
5644	Fungi	Basidiomycota	Agaricomycetes	Russulales	Stereaceae	Stereum	Stereum durum	durum	S. durum	Stereum durum	Stereum durum	Stevenson, J. A.	Rodriguez, J. V.	1934	1943	Honduras	El Paraíso		Mycoportal
5644	Fungi	Basidiomycota	Agaricomycetes	Russulales	Stereaceae	Stereum	Stereum ostrea	ostrea	S. ostrea	Stereum fasciatum	Stereum ostrea	Stevenson, J. A.	Rodriguez, J. V.	1833	1943	Honduras	El Paraíso		Mycoportal
76125	Fungi	Basidiomycota	Agaricomycetes	Polyporales	Polyporaceae	Coriolopsis	Coriolopsis badia	badia	C. badia	Trametes badia	Coriolopsis badia	Stevenson, J. A.	Rodriguez, J. V.	1745	1943	Honduras	El Paraíso	Gueinope	Mycoportal	In Mycoportal as "Trametes fusco-badia"
76125	Fungi	Basidiomycota	Agaricomycetes	Polyporales	Polyporaceae	Coriolopsis	Coriolopsis badia	badia	C. badia	Trametes badia	Coriolopsis badia	Stevenson, J. A.	Rodriguez, J. V.	1818	1943	Honduras	El Paraíso	Gueinope	Mycoportal	In Mycoportal as "Trametes fusco-badia"
175855	Fungi	Basidiomycota	Agaricomycetes	Hymenochaetales	Hymenochaetaceae	Fuscoporia	Fuscoporia senex	senex	F. senex	Fomes senex	Fuscoporia senex	Stevenson, J. A.	Rodriguez, J. V.	1940	1943	Honduras	El Paraíso	Montana de Yuscaran, Dept. El Paraiso alt. 1800 meters	Mycoportal
175855	Fungi	Basidiomycota	Agaricomycetes	Hymenochaetales	Hymenochaetaceae	Fuscoporia	Fuscoporia senex	senex	F. senex	Phellinus senex	Fuscoporia senex		Rodriguez, J. V.	940	1943	Honduras	El Paraíso		Mycoportal
1	Fungi	Basidiomycota	Agaricomycetes	Polyporales	Polyporales family incertae sedis	Fabisporus	Fabisporus sanguineus	sanguineus	F. sanguineus	Polyporus sanguineus	Fabisporus sanguineus	Stevenson, J. A.	Rodriguez, J. V.	1347	1943	Honduras	Francisco Morazán	Camino San Antonio, Dept. Morazan 850 Metros	Mycoportal
196301	Fungi	Basidiomycota	Agaricomycetes	Polyporales	Polyporaceae	Pseudofavolus	Pseudofavolus tenuis	tenuis	P. tenuis	Hexagonia tenuis	Pseudofavolus tenuis	Stevenson, J. A.	Rodriguez, J. V.	1413	1943	Honduras	Francisco Morazán		Mycoportal
37991	Fungi	Ascomycota	Sordariomycetes	Xylariales	Xylariaceae	Xylaria	Xylaria sp.	sp.	Xylaria sp.	Xylaria	Xylaria sp.				1943	Honduras	Francisco Morazán	Morozan	Mycoportal
40425	Fungi	Basidiomycota	Agaricomycetes	Hymenochaetales	Hymenochaetaceae	Coltricia	Coltricia perennis	perennis	C. perennis	Coltricia perennis	Coltricia perennis	Wu, Q.	Rodriguez, J. V.	1507	1943	Honduras	Francisco Morazán	Santa Ines, 850 meters (2788ft)	Mycoportal
40425	Fungi	Basidiomycota	Agaricomycetes	Hymenochaetales	Hymenochaetaceae	Coltricia	Coltricia perennis	perennis	C. perennis	Coltricia perennis	Coltricia perennis	Wu, Q.	Rodriguez, J. V.	1508	1943	Honduras	Francisco Morazán	Santa Ines, 850 meters (2788ft)	Mycoportal
5333	Fungi	Basidiomycota	Agaricomycetes	Agaricales	Schizophyllaceae	Schizophyllum	Schizophyllum commune	commune	S. commune	Schizophyllum commune	Schizophyllum commune	Stevenson, J. A.	Rodriguez, J. V.	1450	1943	Honduras	Francisco Morazán	San Antonio, 900 meters (2952ft)	Mycoportal
37991	Fungi	Ascomycota	Sordariomycetes	Xylariales	Xylariaceae	Xylaria	Xylaria sp.	sp.	Xylaria sp.	Xylaria Hill ex Schrank	Xylaria sp.	Diehl, W. W.	Rodriguez, J. V.	1294	1943	Honduras	Francisco Morazán	Zam. Rio de la Orilla	Mycoportal
196301	Fungi	Basidiomycota	Agaricomycetes	Polyporales	Polyporaceae	Pseudofavolus	Pseudofavolus tenuis	tenuis	P. tenuis	Hexagonia tenuis	Pseudofavolus tenuis	Stevenson, J. A.	Rodriguez, J. V.	1275	1943	Honduras	Francisco Morazán	Zamorano, Morazan Dept. alt. 800 meters	Mycoportal
5357	Fungi	Basidiomycota	Agaricomycetes	Polyporales	Polyporaceae	Lentinus	Lentinus crinitus	crinitus	L. crinitus	Panus crinitus	Lentinus crinitus		Rodriguez, J. V.	1509	1943	Honduras	Francisco Morazán		Mycoportal
68776	Fungi	Basidiomycota	Agaricomycetes	Agaricales	Nidulariaceae	Cyathus	Cyathus poeppigii	poeppigii	C. poeppigii	Cyathus poeppigii	Cyathus poeppigii		Rodriguez, J. V.	1614	1943	Honduras	Francisco Morazán		Mycoportal
83215	Fungi	Basidiomycota	Agaricomycetes	Boletales	Calostomataceae	Calostoma	Calostoma cinnabarinum	cinnabarinum	C. cinnabarinum	Calostoma cinnabarinum	Calostoma cinnabarinum		Rodriguez, J. V.	795	1943	Honduras	Francisco Morazán		Mycoportal	In Mycoportal as "Calostoma cinnabarina"
40425	Fungi	Basidiomycota	Agaricomycetes	Hymenochaetales	Hymenochaetaceae	Coltricia	Coltricia perennis	perennis	C. perennis	Polyporus perennis	Coltricia perennis	Stevenson, J. A.	Rodriguez, J. V.	1507	1943	Honduras	Olancho		Mycoportal
29002	Fungi	Ascomycota	Dothideomycetes	Mycosphaerellales	Mycosphaerellaceae	Cercospora	Cercospora ricinella	ricinella	C. ricinella	Cercospora ricinella	Cercospora ricinella	Wellman, F. L.	Wellman, F. L.	39	1943	Honduras		Progreso near	Mycoportal
196301	Fungi	Basidiomycota	Agaricomycetes	Polyporales	Polyporaceae	Pseudofavolus	Pseudofavolus polygrammus	polygrammus	P. polygrammus	Hexagonia polygramma	Pseudofavolus polygrammus	Stevenson, J. A.	Rodriguez, J. V.	2134	1944	Honduras	Francisco Morazán	Faldas del Uyuca, Dept. Morazan alt. 1000 meters	Mycoportal
5263	Fungi	Basidiomycota	Pucciniomycetes	Pucciniales	Pucciniaceae	Uromyces	Uromyces rhynchosporae	rhynchosporae	U. rhynchosporae	Uromyces rhynchosporae	Uromyces rhynchosporae		Rodriguez, J. V.	28	1944	Honduras	Francisco Morazán		Mycoportal
5263	Fungi	Basidiomycota	Pucciniomycetes	Pucciniales	Pucciniaceae	Uromyces	Uromyces rhynchosporae	rhynchosporae	U. rhynchosporae	Uromyces rhynchosporae	Uromyces rhynchosporae		Rodriguez, J. V.		1944	Honduras	Francisco Morazán	Zamorano, alt. 800 m.	Mycoportal
68776	Fungi	Basidiomycota	Agaricomycetes	Agaricales	Nidulariaceae	Cyathus	Cyathus sp.	sp.	Cyathus sp.	Cyathus Haller	Cyathus sp.		Rodriguez, J. V.	2127	1944	Honduras	Francisco Morazán		Mycoportal
5644	Fungi	Basidiomycota	Agaricomycetes	Russulales	Stereaceae	Stereum	Stereum ostrea	ostrea	S. ostrea	Stereum fasciatum	Stereum ostrea	Stevenson, J. A.	Rodriguez, J. V.	2773	1945	Honduras	Comayagua	Valibraea, Comayagua Dept. alt. 1585 meters	Mycoportal
5296	Fungi	Basidiomycota	Pucciniomycetes	Pucciniales	Pucciniaceae	Puccinia	Puccinia baccharidis	baccharidis	P. baccharidis	Puccinia baccharidis	Puccinia baccharidis		Standley, P. C.		1945	Honduras	Francisco Morazán	Dept. Morazán, along RÌo Yeguare, east of El Zamorano	Mycoportal
5296	Fungi	Basidiomycota	Pucciniomycetes	Pucciniales	Pucciniaceae	Puccinia	Puccinia melampodii	melampodii	P. melampodii	Puccinia melampodii	Puccinia melampodii	Stevenson, J. A.	Rodriguez, J. V.	3507	1945	Honduras	Francisco Morazán		Mycoportal
5340	Fungi	Basidiomycota	Agaricomycetes	Agaricales	Agaricaceae	Agaricus	Agaricus sp.	sp.	Agaricus sp.	Agaricus	Agaricus sp.	Gaswick, W. C.	Rodriguez, J. V.	3184	1945	Honduras	Francisco Morazán		Mycoportal
196301	Fungi	Basidiomycota	Agaricomycetes	Polyporales	Polyporaceae	Pseudofavolus	Pseudofavolus tenuis	tenuis	P. tenuis	Hexagonia tenuis	Pseudofavolus tenuis	Stevenson, J. A.	Rodriguez, J. V.	3282	1945	Honduras	Francisco Morazán		Mycoportal
5296	Fungi	Basidiomycota	Pucciniomycetes	Pucciniales	Pucciniaceae	Puccinia	Puccinia obliqua	obliqua	P. obliqua	Puccinia obliqua	Puccinia obliqua		Rodriguez, J. V.		1945	Honduras	Francisco Morazán	Zamorano, alt. 800 m.	Mycoportal
68776	Fungi	Basidiomycota	Agaricomycetes	Agaricales	Nidulariaceae	Cyathus	Cyathus poeppigii	poeppigii	C. poeppigii	Cyathus poeppigii	Cyathus poeppigii		Rodriguez, J. V.	461	1945	Honduras	Francisco Morazán		Mycoportal
71953	Fungi	Basidiomycota	Agaricomycetes	Agaricales	Inocybaceae	Inocybe	Inocybe sp.	sp.	Inocybe sp.	Inocybe	Inocybe sp.		Rodriguez, J. V.	3070	1945	Honduras	Francisco Morazán		Mycoportal
71953	Fungi	Basidiomycota	Agaricomycetes	Agaricales	Inocybaceae	Inocybe	Inocybe sp.	sp.	Inocybe sp.	Inocybe	Inocybe sp.		Rodriguez, J. V.	3071	1945	Honduras	Francisco Morazán		Mycoportal
131324	Fungi	Ascomycota	Dothideomycetes	Mycosphaerellales	Mycosphaerellaceae	Pseudocercospora	Pseudocercospora musae	musae	P. musae	Cercospora musae	Pseudocercospora musae	Chupp, C.	Barrus, M. F.		1946	Honduras	Cortés		Mycoportal
338549	Fungi	Basidiomycota	Pucciniomycetes	Pucciniales	Raveneliaceae	Ravenelia	Ravenelia linda	linda	R. linda	Ravenelia linda	Ravenelia linda		Standley, P. C.; Williams, L. O.; Molina, R. A.	1254	1946	Honduras	El Paraíso	5 km. S of Ojo de Agua, Region of Quebrada de Dantas, alt. 700 m.	Mycoportal
54961	Fungi	Ascomycota	Sordariomycetes	Phyllachorales	Phyllachoraceae	Phyllachora	Phyllachora goyazensis	goyazensis	P. goyazensis	Catacauma goyazense	Phyllachora goyazensis	Stevenson, J. A.	Standley, P. C. et al.	1251	1946	Honduras	El Paraíso	Quebrada de Dantas alt. ca. 750 meters, coordinates 13.933333 -86.85, +-95567m	Mycoportal
169998	Fungi	Basidiomycota	Pucciniomycetes	Pucciniales	Phakopsoraceae	Phakopsora	Phakopsora pallescens	pallescens	P. pallescens	Phakopsora pallescens	Phakopsora pallescens		Standley, P. C.; Williams, L. O.		1946	Honduras	El Paraíso	region of Quebrada de Dantas, 5 km south of Ojo de Agua, alt. about 750 m 14.054836 -86.85, +-6536m	Mycoportal
367878	Fungi	Basidiomycota	Pucciniomycetes	Pucciniales	Pucciniaceae	Sphenospora	Sphenospora smilacina	smilacina	S. smilacina	Sphenospora smilacina	Sphenospora smilacina		Standley, P. C.; Williams, L. O.	1237	1946	Honduras	El Paraíso	Region of Quebrada de Dantas, 5 km. S of Ojo de Agua, alt. about 750 m. 14.054836 -86.85 +-6536m	Mycoportal
367876	Fungi	Basidiomycota	Pucciniomycetes	Pucciniales	Pucciniaceae	Pucciniosira	Pucciniosira pallidula	pallidula	P. pallidula	Pucciniosira pallidula	Pucciniosira pallidula		Standley, P. C.	548	1946	Honduras	El Paraíso	Las Casitas, 950 meters (3116ft)	Mycoportal
367876	Fungi	Basidiomycota	Pucciniomycetes	Pucciniales	Pucciniaceae	Pucciniosira	Pucciniosira pallidula	pallidula	P. pallidula	Pucciniosira pallidula	Pucciniosira pallidula		Standley, P. C.; Williams, L. O.	548	1946	Honduras	El Paraíso	Las Casitas, alt. 950 m. coordinates 14.054836 -86.85, +-6536m	Mycoportal
2775207	Fungi	Basidiomycota	Pucciniomycetes	Pucciniales	Crossopsoraceae	Angiopsora	Angiopsora pallescens	pallescens	A. pallescens	Angiospora pallescens	Angiopsora pallescens		Standley, P. C.	1268	1946	Honduras	El Paraíso	Region of Quebrada de Santas, south of Ojo de Agua	Mycoportal
54961	Fungi	Ascomycota	Sordariomycetes	Phyllachorales	Phyllachoraceae	Phyllachora	Phyllachora goyazensis	goyazensis	P. goyazensis	Catacauma goyazense	Phyllachora goyazensis		Standley, P. C.; Williams, L. O.		1946	Honduras	El Paraíso		Mycoportal
338549	Fungi	Basidiomycota	Pucciniomycetes	Pucciniales	Raveneliaceae	Ravenelia	Ravenelia havanensis	havanensis	R. havanensis	Ravenelia havanensis	Ravenelia havanensis		Standley, P. C.; Williams L. O.; Molina, R. A.	1254; 1254	1946	Honduras	El Paraíso	El Paratso Dept., Quebrada de Danta Region, 5 Km. S. of Ojo de Agua Ca 750 M.	Mycoportal
104242	Fungi	Basidiomycota	Agaricomycetes	Agaricales	Clavariaceae	Clavaria	Clavaria sp.	sp.	Clavaria sp.	Clavaria	Clavaria sp.		Standley, P. C.; Williams, L. O.	88	1946	Honduras	El Paraíso	near Galeras	Mycoportal
54961	Fungi	Ascomycota	Sordariomycetes	Phyllachorales	Phyllachoraceae	Phyllachora	Phyllachora panici	panici	P. panici	Phyllachora puncta	Phyllachora panici	Stevenson, J. A.	Standley, P. C. et al.	1161	1946	Honduras	El Paraíso	Near Yuscarán	Mycoportal
5052	Fungi	Ascomycota	Eurotiomycetes	Eurotiales	Aspergillaceae	Aspergillus	Aspergillus sp.	sp.	Aspergillus sp.	Aspergillus	Aspergillus sp.		Standley, P. C.	1186	1946	Honduras	El Paraíso		Mycoportal
5052	Fungi	Ascomycota	Eurotiomycetes	Eurotiales	Aspergillaceae	Aspergillus	Aspergillus sp.	sp.	Aspergillus sp.	Aspergillus	Aspergillus sp.		Standley, P. C.	1216	1946	Honduras	El Paraíso		Mycoportal
5300	Fungi	Basidiomycota	Pucciniomycetes	Pucciniales	Coleosporiaceae	Coleosporium	Coleosporium viguierae	viguierae	C. viguierae	Coleosporium viguierae	Coleosporium viguierae	Standley, P. C.	Standley, P. C.		1946	Honduras	El Paraíso		Mycoportal
2775207	Fungi	Basidiomycota	Pucciniomycetes	Pucciniales	Crossopsoraceae	Angiopsora	Angiopsora pallescens	pallescens	A. pallescens	Angiopsora pallescens	Angiopsora pallescens		Standley, P. C. et al.	1268	1946	Honduras	El Paraíso		Mycoportal
5644	Fungi	Basidiomycota	Agaricomycetes	Russulales	Stereaceae	Stereum	Stereum sp.	sp.	Stereum sp.	Stereum	Stereum sp.	Standley, P. C.	Standley, P. C.	445	1946	Honduras	Francisco Morazán	Agua Amarilla region: above El Zamorano	Mycoportal
5296	Fungi	Basidiomycota	Pucciniomycetes	Pucciniales	Pucciniaceae	Puccinia	Puccinia baccharidis	baccharidis	P. baccharidis	Puccinia baccharidis	Puccinia baccharidis		Standley, P. C.	1132	1946	Honduras	Francisco Morazán	Along Río Yeguare, E of El Zamorano, alt. 850 m.	Mycoportal
5296	Fungi	Basidiomycota	Pucciniomycetes	Pucciniales	Pucciniaceae	Puccinia	Puccinia invaginata	invaginata	P. invaginata	Puccinia invaginata	Puccinia invaginata		Standley, P. C.; Shank, P.; Padilla, V. E.	1096	1946	Honduras	Francisco Morazán	Along Río Yeguare, E of El Zamorano, alt. 850 m.	Mycoportal
5296	Fungi	Basidiomycota	Pucciniomycetes	Pucciniales	Pucciniaceae	Puccinia	Puccinia lateritia	lateritia	P. lateritia	Puccinia lateritia	Puccinia lateritia		Standley, P. C.		1946	Honduras	Francisco Morazán	Along Río Yeguare, E of El Zamorano, alt. 850 m.	Mycoportal
5296	Fungi	Basidiomycota	Pucciniomycetes	Pucciniales	Pucciniaceae	Puccinia	Puccinia purpurea	purpurea	P. purpurea	Puccinia purpurea	Puccinia purpurea		Standley, P. C.	1469	1946	Honduras	Francisco Morazán	Along Río Yeguare, E of El Zamorano, alt. 850 m.	Mycoportal
5296	Fungi	Basidiomycota	Pucciniomycetes	Pucciniales	Pucciniaceae	Puccinia	Puccinia spegazzinii	spegazzinii	P. spegazzinii	Puccinia spegazzinii	Puccinia spegazzinii		Standley, P. C.	1133	1946	Honduras	Francisco Morazán	Along Río Yeguare, E of El Zamorano, alt. 850 m.	Mycoportal
5296	Fungi	Basidiomycota	Pucciniomycetes	Pucciniales	Pucciniaceae	Puccinia	Puccinia purpurea	purpurea	P. purpurea	Puccinia purpurea	Puccinia purpurea		Standley, P. C.	1777	1946	Honduras	Francisco Morazán	El Zamorano	Mycoportal
367876	Fungi	Basidiomycota	Pucciniomycetes	Pucciniales	Pucciniaceae	Pucciniosira	Pucciniosira pallidula	pallidula	P. pallidula	Pucciniosira pallidula	Pucciniosira pallidula		Standley, P. C.	244	1946	Honduras	Francisco Morazán	El Zamorano	Mycoportal
2775127	Fungi	Basidiomycota	Pucciniomycetes	Pucciniales	Pucciniaceae	Baeodromus	Baeodromus eupatorii	eupatorii	B. eupatorii	Baeodromus eupatorii	Baeodromus eupatorii		Standley, P. C.		1946	Honduras	Francisco Morazán	Dept. Morazán: slopes of Cerro de Uyuca	Mycoportal
2775130	Fungi	Basidiomycota	Pucciniomycetes	Pucciniales	Pucciniaceae	Cionothrix	Cionothrix praelonga	praelonga	C. praelonga	Cionothrix praelonga	Cionothrix praelonga		Standley, P. C.		1946	Honduras	Francisco Morazán	Dept. Morazán: Vicinity of El Zamorano	Mycoportal
307709	Fungi	Basidiomycota	Ustilaginomycetes	Ustilaginales	Cintractiaceae	Ustanciosporium	Ustanciosporium majus	majus	U. majus	Cintractia montagnei var. major	Ustanciosporium majus	Ling L.	Standley Paul C.; Williams Louis O.		1946	Honduras	Francisco Morazán	Dept. Morazán, Quebrada de Santa Clara, near Rio Yeguare About 800 M.	Mycoportal
5263	Fungi	Basidiomycota	Pucciniomycetes	Pucciniales	Pucciniaceae	Uromyces	Uromyces pianhyensis	pianhyensis	U. pianhyensis	Uromyces pianhyensis	Uromyces pianhyensis		Standley, P. C.	1722	1946	Honduras	Francisco Morazán	Dept. Morazan: El Zamorano	Mycoportal
5263	Fungi	Basidiomycota	Pucciniomycetes	Pucciniales	Pucciniaceae	Uromyces	Uromyces appendiculatus	appendiculatus	U. appendiculatus	Uromyces phaseoli	Uromyces appendiculatus	Cummins, G. B.	Standley, P. C.		1946	Honduras	Francisco Morazán	Dept. Morazan: Slopes of Cerro de Uyuca, Region of El Valle Encantado Mostly on Steep Slopes in Pine-oak Forest, 1300-1500m	Mycoportal
5296	Fungi	Basidiomycota	Pucciniomycetes	Pucciniales	Pucciniaceae	Puccinia	Puccinia cupheae	cupheae	P. cupheae	Puccinia cupheae	Puccinia cupheae		Standley, P. C.		1946	Honduras	Francisco Morazán	Dept. Morazan: Slopes of Cerro de Uyuca, Region of El Valle Encantado Mostly on Steep Slopes in Pine-oak Forest, 1300-1500m	Mycoportal
5296	Fungi	Basidiomycota	Pucciniomycetes	Pucciniales	Pucciniaceae	Puccinia	Puccinia baccharidis	baccharidis	P. baccharidis	Puccinia baccharidis	Puccinia baccharidis		Standley, P. C.	1132	1946	Honduras	Francisco Morazán	E of El Zamorano, along Rio Yeguare	Mycoportal
5296	Fungi	Basidiomycota	Pucciniomycetes	Pucciniales	Pucciniaceae	Puccinia	Puccinia purpurea	purpurea	P. purpurea	Puccinia purpurea	Puccinia purpurea		Standley, P. C.	1469	1946	Honduras	Francisco Morazán	E of El Zamorano, along Rio Yeguare	Mycoportal
27353	Fungi	Basidiomycota	Pucciniomycetes	Pucciniales	Coleosporiaceae	Cronartium	Cronartium quercuum	quercuum	C. quercuum	Cronartium quercuum	Cronartium quercuum		Standley, P. C.	1060	1946	Honduras	Francisco Morazán	E of El Zamorano, along Rio Yeguare	Mycoportal
5296	Fungi	Basidiomycota	Pucciniomycetes	Pucciniales	Pucciniaceae	Puccinia	Puccinia heterospora	heterospora	P. heterospora	Puccinia heterospora	Puccinia heterospora		Standley, P. C.; Williams, L. O.	1541	1946	Honduras	Francisco Morazán	Quebrada de Santa Clara: near Rio Yeguare, 800 meters (2624ft)	Mycoportal
5296	Fungi	Basidiomycota	Pucciniomycetes	Pucciniales	Pucciniaceae	Puccinia	Puccinia urbaniana	urbaniana	P. urbaniana	Puccinia urbaniana	Puccinia urbaniana		Standley, P. C.; Williams, L. O.	1640	1946	Honduras	Francisco Morazán	Quebrada de Santa Clara: near Rio Yeguare, 800 meters (2624ft)	Mycoportal
169998	Fungi	Basidiomycota	Pucciniomycetes	Pucciniales	Phakopsoraceae	Phakopsora	Phakopsora pallescens	pallescens	P. pallescens	Phakopsora pallescens	Phakopsora pallescens		Standley, P. C.; Williams, L. O.	1612	1946	Honduras	Francisco Morazán	Quebrada de Santa Clara, near Rio Yeguare, alt. about 800 m, coordinates 14.027511 -87.331087, +-3036m	Mycoportal
5263	Fungi	Basidiomycota	Pucciniomycetes	Pucciniales	Pucciniaceae	Uromyces	Uromyces cucullatus	cucullatus	U. cucullatus	Uromyces cucullatus	Uromyces cucullatus		Standley, P. C.	374	1946	Honduras	Francisco Morazán	El Quebracho, above El Zamorano, in pine-oak forest, about 950 m.	Mycoportal
5296	Fungi	Basidiomycota	Pucciniomycetes	Pucciniales	Pucciniaceae	Puccinia	Puccinia proba	proba	P. proba	Puccinia proba	Puccinia proba		Standley, P. C.	136	1946	Honduras	Francisco Morazán	El zamorano, Dept. Morazan.	Mycoportal
5296	Fungi	Basidiomycota	Pucciniomycetes	Pucciniales	Pucciniaceae	Puccinia	Puccinia urbaniana	urbaniana	P. urbaniana	Puccinia urbaniana	Puccinia urbaniana		Standley, P. C.	1489	1946	Honduras	Francisco Morazán	El zamorano, Dept. Morazan.	Mycoportal
54961	Fungi	Ascomycota	Sordariomycetes	Phyllachorales	Phyllachoraceae	Phyllachora	Phyllachora acaciae	acaciae	P. acaciae	Phyllachora acaciae	Phyllachora acaciae	Stevenson, J. A.	Standley, P. C.	7241	1946	Honduras	Francisco Morazán	El Zamorano, Morazan Department alt. 780-900 meters, vicinity of	Mycoportal
5300	Fungi	Basidiomycota	Pucciniomycetes	Pucciniales	Coleosporiaceae	Coleosporium	Coleosporium ipomoeae	ipomoeae	C. ipomoeae	Coleosporium ipomoeae	Coleosporium ipomoeae		Standley, P. C.	878	1946	Honduras	Francisco Morazán	El Zamorano, Morazan Dept. 780-900 M., vicinity of	Mycoportal
5300	Fungi	Basidiomycota	Pucciniomycetes	Pucciniales	Coleosporiaceae	Coleosporium	Coleosporium viguierae	viguierae	C. viguierae	Coleosporium viguierae	Coleosporium viguierae		Standley, P. C.	1888	1946	Honduras	Francisco Morazán	El Zamorano, Morazan Dept. vicinity of	Mycoportal
5193	Fungi	Ascomycota	Pezizomycetes	Pezizales	Morchellaceae	Morchella	Morchella americana	americana	M. americana	Morchella americana	Morchella americana	Ponce de León, P.	Standley, P. C.; Williams, L. O.		1946	Honduras	Francisco Morazán		Mycoportal
5260	Fungi	Basidiomycota	Pucciniomycetes	Pucciniales	Melampsoraceae	Melampsora	Melampsora epitea	epitea	M. epitea	Melampsora epitea	Melampsora epitea		Standley, P. C.	2229	1946	Honduras	Francisco Morazán	vicinity of El Zamorano, alt. 780-900 m., 14.016667 -87.033333 +-3036m	Mycoportal
5263	Fungi	Basidiomycota	Pucciniomycetes	Pucciniales	Pucciniaceae	Uromyces	Uromyces appendiculatus	appendiculatus	U. appendiculatus	Uromyces appendiculatus	Uromyces appendiculatus		Standley, P. C.; Allen, P.; Shank, P.; Padilla, E.	967	1946	Honduras	Francisco Morazán		Mycoportal
5263	Fungi	Basidiomycota	Pucciniomycetes	Pucciniales	Pucciniaceae	Uromyces	Uromyces bidenticola	bidenticola	U. bidenticola	Uromyces bidenticola	Uromyces bidenticola		Standley, P. C.	1800	1946	Honduras	Francisco Morazán		Mycoportal
5263	Fungi	Basidiomycota	Pucciniomycetes	Pucciniales	Pucciniaceae	Uromyces	Uromyces celosiae	celosiae	U. celosiae	Uromyces celosiae	Uromyces celosiae		Standley, P. C.	1662	1946	Honduras	Francisco Morazán	vicinity of El Zamorano, alt. 780-900 m., 14.016667 -87.033333 +-3036m	Mycoportal
5263	Fungi	Basidiomycota	Pucciniomycetes	Pucciniales	Pucciniaceae	Uromyces	Uromyces costaricensis	costaricensis	U. costaricensis	Uromyces costaricensis	Uromyces costaricensis		Standley, P. C.		1946	Honduras	Francisco Morazán	vicinity of El Zamorano, alt. 780-900 m., 14.016667 -87.033333 +-3036m	Mycoportal
5263	Fungi	Basidiomycota	Pucciniomycetes	Pucciniales	Pucciniaceae	Uromyces	Uromyces euphorbiae	euphorbiae	U. euphorbiae	Uromyces euphorbiae	Uromyces euphorbiae		Standley, P. C.; Shank, P.; Padilla, V. E.	1519	1946	Honduras	Francisco Morazán		Mycoportal
5263	Fungi	Basidiomycota	Pucciniomycetes	Pucciniales	Pucciniaceae	Uromyces	Uromyces euphorbiae	euphorbiae	U. euphorbiae	Uromyces euphorbiae	Uromyces euphorbiae		Standley, P. C.; Shank, P.; Padilla, V. E.	1756	1946	Honduras	Francisco Morazán		Mycoportal
5263	Fungi	Basidiomycota	Pucciniomycetes	Pucciniales	Pucciniaceae	Uromyces	Uromyces setariae-italicae	setariae-italicae	U. setariae-italicae	Uromyces leptodermus	Uromyces setariae-italicae		Standley, P. C.	1746	1946	Honduras	Francisco Morazán		Mycoportal
5263	Fungi	Basidiomycota	Pucciniomycetes	Pucciniales	Pucciniaceae	Uromyces	Uromyces dolicholi	dolicholi	U. dolicholi	Uromyces neurocarpi	Uromyces dolicholi		Standley, P. C.; Williams, L. O.	473	1946	Honduras	Francisco Morazán		Mycoportal
5263	Fungi	Basidiomycota	Pucciniomycetes	Pucciniales	Pucciniaceae	Uromyces	Uromyces dolicholi	dolicholi	U. dolicholi	Uromyces neurocarpi	Uromyces dolicholi		Standley, P. C.	855	1946	Honduras	Francisco Morazán	vicinity of El Zamorano, 14.010942 -87.011437 +-3000m	Mycoportal
5263	Fungi	Basidiomycota	Pucciniomycetes	Pucciniales	Pucciniaceae	Uromyces	Uromyces niteroyensis	niteroyensis	U. niteroyensis	Uromyces niteroyensis	Uromyces niteroyensis		Standley, P. C.		1946	Honduras	Francisco Morazán	vicinity of El Zamorano, 780-900 m., 14.027511 -87.331087 +-3036m	Mycoportal
5263	Fungi	Basidiomycota	Pucciniomycetes	Pucciniales	Pucciniaceae	Uromyces	Uromyces appendiculatus	appendiculatus	U. appendiculatus	Uromyces phaseoli	Uromyces appendiculatus	Cummins, G. B.	Standley, P. C.	917	1946	Honduras	Francisco Morazán		Mycoportal
5263	Fungi	Basidiomycota	Pucciniomycetes	Pucciniales	Pucciniaceae	Uromyces	Uromyces appendiculatus	appendiculatus	U. appendiculatus	Uromyces phaseoli	Uromyces appendiculatus		Standley, P. C.	967	1946	Honduras	Francisco Morazán		Mycoportal
5263	Fungi	Basidiomycota	Pucciniomycetes	Pucciniales	Pucciniaceae	Uromyces	Uromyces proeminens	proeminens	U. proeminens	Uromyces proëminens	Uromyces proeminens		Standley, P. C.	1519	1946	Honduras	Francisco Morazán		Mycoportal
5263	Fungi	Basidiomycota	Pucciniomycetes	Pucciniales	Pucciniaceae	Uromyces	Uromyces proeminens	proeminens	U. proeminens	Uromyces proëminens	Uromyces proeminens		Standley, P. C.	1756	1946	Honduras	Francisco Morazán		Mycoportal
5263	Fungi	Basidiomycota	Pucciniomycetes	Pucciniales	Pucciniaceae	Uromyces	Uromyces puttemansii	puttemansii	U. puttemansii	Uromyces puttemansii	Uromyces puttemansii		Standley, P. C.	178	1946	Honduras	Francisco Morazán		Mycoportal
5263	Fungi	Basidiomycota	Pucciniomycetes	Pucciniales	Pucciniaceae	Uromyces	Uromyces setariae-italicae	setariae-italicae	U. setariae-italicae	Uromyces setariae-italicae	Uromyces setariae-italicae		Standley, P. C.	1746	1946	Honduras	Francisco Morazán	vicinity of El Zamorano, 780-900 m., 14.027511 -87.331087 +-3036m	Mycoportal
5296	Fungi	Basidiomycota	Pucciniomycetes	Pucciniales	Pucciniaceae	Puccinia	Puccinia arachidis	arachidis	P. arachidis	Puccinia arachidis	Puccinia arachidis		Standley, P. C.; Allen, P.; Shank, P.; Padilla, E.	955	1946	Honduras	Francisco Morazán		Mycoportal
5296	Fungi	Basidiomycota	Pucciniomycetes	Pucciniales	Pucciniaceae	Puccinia	Puccinia cannae	cannae	P. cannae	Puccinia cannae	Puccinia cannae		Standley, P. C.	2406a	1946	Honduras	Francisco Morazán		Mycoportal
5296	Fungi	Basidiomycota	Pucciniomycetes	Pucciniales	Pucciniaceae	Puccinia	Puccinia celmisiae	celmisiae	P. celmisiae	Puccinia celmisiae	Puccinia celmisiae		Standley, P. C.	1662	1946	Honduras	Francisco Morazán		Mycoportal	In Mycoportal as "Puccinia celosiae"
5296	Fungi	Basidiomycota	Pucciniomycetes	Pucciniales	Pucciniaceae	Puccinia	Puccinia cnici-oleracei	cnici-oleracei	P. cnici-oleracei	Puccinia cnici-oleracei	Puccinia cnici-oleracei		Standley, P. C.	2254	1946	Honduras	Francisco Morazán	vicinity of El Zamorano, alt. 780-900 m., 14.016667 -87.033333 +-3036m	Mycoportal
5296	Fungi	Basidiomycota	Pucciniomycetes	Pucciniales	Pucciniaceae	Puccinia	Puccinia conoclinii	conoclinii	P. conoclinii	Puccinia conoclinii	Puccinia conoclinii		Standley, P. C.	1831	1946	Honduras	Francisco Morazán		Mycoportal
5296	Fungi	Basidiomycota	Pucciniomycetes	Pucciniales	Pucciniaceae	Puccinia	Puccinia conoclinii	conoclinii	P. conoclinii	Puccinia conoclinii	Puccinia conoclinii		Standley, P. C.	1324	1946	Honduras	Francisco Morazán		Mycoportal
5296	Fungi	Basidiomycota	Pucciniomycetes	Pucciniales	Pucciniaceae	Puccinia	Puccinia conoclinii	conoclinii	P. conoclinii	Puccinia conoclinii	Puccinia conoclinii		Standley, P. C.	1831	1946	Honduras	Francisco Morazán		Mycoportal
5296	Fungi	Basidiomycota	Pucciniomycetes	Pucciniales	Pucciniaceae	Puccinia	Puccinia cynodontis	cynodontis	P. cynodontis	Puccinia cynodontis	Puccinia cynodontis		Standley, P. C.	1743	1946	Honduras	Francisco Morazán		Mycoportal
5296	Fungi	Basidiomycota	Pucciniomycetes	Pucciniales	Pucciniaceae	Puccinia	Puccinia elytrariae	elytrariae	P. elytrariae	Puccinia elytrariae	Puccinia elytrariae		Standley, P. C.	1806	1946	Honduras	Francisco Morazán		Mycoportal
5296	Fungi	Basidiomycota	Pucciniomycetes	Pucciniales	Pucciniaceae	Puccinia	Puccinia farinacea	farinacea	P. farinacea	Puccinia farinacea	Puccinia farinacea		Standley, P.C.; Padilla, V. E.	808	1946	Honduras	Francisco Morazán		Mycoportal
5296	Fungi	Basidiomycota	Pucciniomycetes	Pucciniales	Pucciniaceae	Puccinia	Puccinia heterospora	heterospora	P. heterospora	Puccinia heterospora	Puccinia heterospora		Standley, P. C.	281	1946	Honduras	Francisco Morazán		Mycoportal
5296	Fungi	Basidiomycota	Pucciniomycetes	Pucciniales	Pucciniaceae	Puccinia	Puccinia heterospora	heterospora	P. heterospora	Puccinia heterospora	Puccinia heterospora		Standley, P. C.	885	1946	Honduras	Francisco Morazán		Mycoportal
5296	Fungi	Basidiomycota	Pucciniomycetes	Pucciniales	Pucciniaceae	Puccinia	Puccinia heterospora	heterospora	P. heterospora	Puccinia heterospora	Puccinia heterospora		Standley, P. C.	281	1946	Honduras	Francisco Morazán		Mycoportal
5296	Fungi	Basidiomycota	Pucciniomycetes	Pucciniales	Pucciniaceae	Puccinia	Puccinia heterospora	heterospora	P. heterospora	Puccinia heterospora	Puccinia heterospora		Standley, P. C.; Williams, L. O.	661	1946	Honduras	Francisco Morazán		Mycoportal
5296	Fungi	Basidiomycota	Pucciniomycetes	Pucciniales	Pucciniaceae	Puccinia	Puccinia heterospora	heterospora	P. heterospora	Puccinia heterospora	Puccinia heterospora		Standley, P. C.	885	1946	Honduras	Francisco Morazán		Mycoportal
5296	Fungi	Basidiomycota	Pucciniomycetes	Pucciniales	Pucciniaceae	Puccinia	Puccinia hyptidis-mutabilis	hyptidis-mutabilis	P. hyptidis-mutabilis	Puccinia hyptidis-mutabilis	Puccinia hyptidis-mutabilis		Standley, P. C.	841	1946	Honduras	Francisco Morazán		Mycoportal
5296	Fungi	Basidiomycota	Pucciniomycetes	Pucciniales	Pucciniaceae	Puccinia	Puccinia impedita	impedita	P. impedita	Puccinia impedita	Puccinia impedita		Standley, P. C.; Williams, L. O.	424	1946	Honduras	Francisco Morazán		Mycoportal
5296	Fungi	Basidiomycota	Pucciniomycetes	Pucciniales	Pucciniaceae	Puccinia	Puccinia inaequata	inaequata	P. inaequata	Puccinia inaequata	Puccinia inaequata		Standley, P. C.	1863	1946	Honduras	Francisco Morazán	vicinity of El Zamorano	Mycoportal
5296	Fungi	Basidiomycota	Pucciniomycetes	Pucciniales	Pucciniaceae	Puccinia	Puccinia infrequens	infrequens	P. infrequens	Puccinia infrequens	Puccinia infrequens		Standley, P. C.	516	1946	Honduras	Francisco Morazán	Near La Montanita, 1400m	Mycoportal
5296	Fungi	Basidiomycota	Pucciniomycetes	Pucciniales	Pucciniaceae	Puccinia	Puccinia lantanae	lantanae	P. lantanae	Puccinia lantanae	Puccinia lantanae		Standley, P. C.	62	1946	Honduras	Francisco Morazán	E of El Zamorano, along Rio Yeguare, 850m	Mycoportal
5296	Fungi	Basidiomycota	Pucciniomycetes	Pucciniales	Pucciniaceae	Puccinia	Puccinia lantanae	lantanae	P. lantanae	Puccinia lantanae	Puccinia lantanae		Standley, P. C.	1806	1946	Honduras	Francisco Morazán	El Zamorano, alt. 780-900 m., 14.027511 -87.331087 +-3036m	Mycoportal
5296	Fungi	Basidiomycota	Pucciniomycetes	Pucciniales	Pucciniaceae	Puccinia	Puccinia lithospermi	lithospermi	P. lithospermi	Puccinia lithospermi	Puccinia lithospermi		Standley, P. C.	1896	1946	Honduras	Francisco Morazán	vicinity of El Zamorano	Mycoportal
5296	Fungi	Basidiomycota	Pucciniomycetes	Pucciniales	Pucciniaceae	Puccinia	Puccinia melampodii	melampodii	P. melampodii	Puccinia melampodii	Puccinia melampodii		Standley, P. C.	1734	1946	Honduras	Francisco Morazán		Mycoportal
5296	Fungi	Basidiomycota	Pucciniomycetes	Pucciniales	Pucciniaceae	Puccinia	Puccinia melampodii	melampodii	P. melampodii	Puccinia melampodii	Puccinia melampodii		Standley, P. C.	1734	1946	Honduras	Francisco Morazán		Mycoportal
5296	Fungi	Basidiomycota	Pucciniomycetes	Pucciniales	Pucciniaceae	Puccinia	Puccinia notha	notha	P. notha	Puccinia notha	Puccinia notha		Standley, P. C.		1946	Honduras	Francisco Morazán		Mycoportal
5296	Fungi	Basidiomycota	Pucciniomycetes	Pucciniales	Pucciniaceae	Puccinia	Puccinia obliqua	obliqua	P. obliqua	Puccinia obliqua	Puccinia obliqua		Standley, P. C.	879	1946	Honduras	Francisco Morazán	vicnity of El Zamorano, alt. 780-900m.	Mycoportal
5296	Fungi	Basidiomycota	Pucciniomycetes	Pucciniales	Pucciniaceae	Puccinia	Puccinia obliqua	obliqua	P. obliqua	Puccinia obliqua	Puccinia obliqua		Standley, P. C.	2363	1946	Honduras	Francisco Morazán	vicinity of El Zamorano	Mycoportal
5296	Fungi	Basidiomycota	Pucciniomycetes	Pucciniales	Pucciniaceae	Puccinia	Puccinia obliqua	obliqua	P. obliqua	Puccinia obliqua	Puccinia obliqua		Standley, P. C.		1946	Honduras	Francisco Morazán		Mycoportal
5296	Fungi	Basidiomycota	Pucciniomycetes	Pucciniales	Pucciniaceae	Puccinia	Puccinia offuscata	offuscata	P. offuscata	Puccinia offuscata	Puccinia offuscata		Standley, P. C. et al.	955	1946	Honduras	Francisco Morazán		Mycoportal
5296	Fungi	Basidiomycota	Pucciniomycetes	Pucciniales	Pucciniaceae	Puccinia	Puccinia oxalidis	oxalidis	P. oxalidis	Puccinia oxalidis	Puccinia oxalidis		Standley, P. C.	405	1946	Honduras	Francisco Morazán		Mycoportal
5296	Fungi	Basidiomycota	Pucciniomycetes	Pucciniales	Pucciniaceae	Puccinia	Puccinia paupercula	paupercula	P. paupercula	Puccinia paupercula	Puccinia paupercula		Standley, P. C.	2254	1946	Honduras	Francisco Morazán		Mycoportal
5296	Fungi	Basidiomycota	Pucciniomycetes	Pucciniales	Pucciniaceae	Puccinia	Puccinia sp.	sp.	Puccinia sp.	Puccinia	Puccinia sp.		Standley, P. C.	530	1946	Honduras	Francisco Morazán		Mycoportal
5296	Fungi	Basidiomycota	Pucciniomycetes	Pucciniales	Pucciniaceae	Puccinia	Puccinia proba	proba	P. proba	Puccinia proba	Puccinia proba		Standley, P. C.	136	1946	Honduras	Francisco Morazán		Mycoportal
5296	Fungi	Basidiomycota	Pucciniomycetes	Pucciniales	Pucciniaceae	Puccinia	Puccinia purpurea	purpurea	P. purpurea	Puccinia purpurea	Puccinia purpurea		Standley, P. C.		1946	Honduras	Francisco Morazán		Mycoportal
5296	Fungi	Basidiomycota	Pucciniomycetes	Pucciniales	Pucciniaceae	Puccinia	Puccinia ruelliae	ruelliae	P. ruelliae	Puccinia ruelliae	Puccinia ruelliae		Standley, P. C.	1891	1946	Honduras	Francisco Morazán		Mycoportal
5296	Fungi	Basidiomycota	Pucciniomycetes	Pucciniales	Pucciniaceae	Puccinia	Puccinia ruelliae-bourgaei	ruelliae-bourgaei	P. ruelliae-bourgaei	Puccinia ruelliae-bourgaei	Puccinia ruelliae-bourgaei		Standley, P. C.	1886	1946	Honduras	Francisco Morazán	vicinity of El Zamorano, alt. 780-900 m.	Mycoportal
5296	Fungi	Basidiomycota	Pucciniomycetes	Pucciniales	Pucciniaceae	Puccinia	Puccinia spegazzinii	spegazzinii	P. spegazzinii	Puccinia spegazziniana	Puccinia spegazzinii		Standley, P. C.	530	1946	Honduras	Francisco Morazán	vicinity of El Zamorano, alt. 780-900 m., 14.016667 -87.033333 +-3036m	Mycoportal
5296	Fungi	Basidiomycota	Pucciniomycetes	Pucciniales	Pucciniaceae	Puccinia	Puccinia substriata	substriata	P. substriata	Puccinia substriata	Puccinia substriata		Standley, P. C.	1503	1946	Honduras	Francisco Morazán		Mycoportal
5296	Fungi	Basidiomycota	Pucciniomycetes	Pucciniales	Pucciniaceae	Puccinia	Puccinia substriata	substriata	P. substriata	Puccinia substriata	Puccinia substriata		Standley, P. C.	1503	1946	Honduras	Francisco Morazán		Mycoportal
5296	Fungi	Basidiomycota	Pucciniomycetes	Pucciniales	Pucciniaceae	Puccinia	Puccinia thaliae	thaliae	P. thaliae	Puccinia thaliae	Puccinia thaliae		Standley, P. C.	2406	1946	Honduras	Francisco Morazán	vicinity of El Zamorano, alt. 780-900 m.	Mycoportal
5296	Fungi	Basidiomycota	Pucciniomycetes	Pucciniales	Pucciniaceae	Puccinia	Puccinia thaliae	thaliae	P. thaliae	Puccinia thaliae	Puccinia thaliae		Standley, P. C.	2406a	1946	Honduras	Francisco Morazán		Mycoportal
5296	Fungi	Basidiomycota	Pucciniomycetes	Pucciniales	Pucciniaceae	Puccinia	Puccinia urbaniana	urbaniana	P. urbaniana	Puccinia urbaniana	Puccinia urbaniana		Standley, P. C.	1489	1946	Honduras	Francisco Morazán		Mycoportal
5300	Fungi	Basidiomycota	Pucciniomycetes	Pucciniales	Coleosporiaceae	Coleosporium	Coleosporium anceps	anceps	C. anceps	Coleosporium anceps	Coleosporium anceps	Dietel & Holw.	Standley, P. C.	141	1946	Honduras	Francisco Morazán	vicinity of El Zamorano, 780-900 ft., 14.027511 -87.331087 +-3036m	Mycoportal
5300	Fungi	Basidiomycota	Pucciniomycetes	Pucciniales	Coleosporiaceae	Coleosporium	Coleosporium anceps	anceps	C. anceps	Coleosporium anceps	Coleosporium anceps	Dietel & Holw.	Standley, P. C.	860	1946	Honduras	Francisco Morazán	vicinity of El Zamorano, 780-900 ft., 14.027511 -87.331087 +-3036m	Mycoportal
5300	Fungi	Basidiomycota	Pucciniomycetes	Pucciniales	Coleosporiaceae	Coleosporium	Coleosporium anceps	anceps	C. anceps	Coleosporium anceps	Coleosporium anceps	Dietel & Holw.	Standley, P. C.	884	1946	Honduras	Francisco Morazán	vicinity of El Zamorano, alt. 780-900 m., 14.016667 -87.033333 +-3036m.	Mycoportal
5300	Fungi	Basidiomycota	Pucciniomycetes	Pucciniales	Coleosporiaceae	Coleosporium	Coleosporium anceps	anceps	C. anceps	Coleosporium anceps	Coleosporium anceps	Dietel & Holw.	Standley, P. C.	1888	1946	Honduras	Francisco Morazán	vicinity of El Zamorano, 780-900 ft., 14.027511 -87.331087 +-3036m.	Mycoportal
5300	Fungi	Basidiomycota	Pucciniomycetes	Pucciniales	Coleosporiaceae	Coleosporium	Coleosporium elephantopodis	elephantopodis	C. elephantopodis	Coleosporium elephantopodis	Coleosporium elephantopodis		Standley, P. C.	1882	1946	Honduras	Francisco Morazán		Mycoportal
5300	Fungi	Basidiomycota	Pucciniomycetes	Pucciniales	Coleosporiaceae	Coleosporium	Coleosporium ipomoeae	ipomoeae	C. ipomoeae	Coleosporium ipomoeae	Coleosporium ipomoeae		Standley, P. C.		1946	Honduras	Francisco Morazán		Mycoportal
5300	Fungi	Basidiomycota	Pucciniomycetes	Pucciniales	Coleosporiaceae	Coleosporium	Coleosporium ipomoeae	ipomoeae	C. ipomoeae	Coleosporium ipomoeae	Coleosporium ipomoeae		Standley, P. C.	1385	1946	Honduras	Francisco Morazán		Mycoportal
5300	Fungi	Basidiomycota	Pucciniomycetes	Pucciniales	Coleosporiaceae	Coleosporium	Coleosporium steviae	steviae	C. steviae	Coleosporium steviae	Coleosporium steviae		Standley, P. C.	1324	1946	Honduras	Francisco Morazán	vicinity of El Zamorano, alt. 780-900 m., 14.016667 -87.033333 +-3036m	Mycoportal
5300	Fungi	Basidiomycota	Pucciniomycetes	Pucciniales	Coleosporiaceae	Coleosporium	Coleosporium vernoniae	vernoniae	C. vernoniae	Coleosporium vernoniae	Coleosporium vernoniae		Standley, P. C.	1882	1946	Honduras	Francisco Morazán	vicinity of El Zamorano, alt. 780-900 m., 14.016667 -87.033333 +-3036m	Mycoportal
5300	Fungi	Basidiomycota	Pucciniomycetes	Pucciniales	Coleosporiaceae	Coleosporium	Coleosporium viguierae	viguierae	C. viguierae	Coleosporium viguierae	Coleosporium viguierae		Williams, L. O.	9	1946	Honduras	Francisco Morazán		Mycoportal
5300	Fungi	Basidiomycota	Pucciniomycetes	Pucciniales	Coleosporiaceae	Coleosporium	Coleosporium viguierae	viguierae	C. viguierae	Coleosporium viguierae	Coleosporium viguierae		Standley, P. C.		1946	Honduras	Francisco Morazán		Mycoportal
5300	Fungi	Basidiomycota	Pucciniomycetes	Pucciniales	Coleosporiaceae	Coleosporium	Coleosporium viguierae	viguierae	C. viguierae	Coleosporium viguierae	Coleosporium viguierae		Standley, P. C.		1946	Honduras	Francisco Morazán		Mycoportal
5300	Fungi	Basidiomycota	Pucciniomycetes	Pucciniales	Coleosporiaceae	Coleosporium	Coleosporium viguierae	viguierae	C. viguierae	Coleosporium viguierae	Coleosporium viguierae		Standley, P. C.; Williams, L. O.	9	1946	Honduras	Francisco Morazán		Mycoportal
5300	Fungi	Basidiomycota	Pucciniomycetes	Pucciniales	Coleosporiaceae	Coleosporium	Coleosporium viguierae	viguierae	C. viguierae	Coleosporium viguierae	Coleosporium viguierae		Standley, P. C.	141	1946	Honduras	Francisco Morazán		Mycoportal
5300	Fungi	Basidiomycota	Pucciniomycetes	Pucciniales	Coleosporiaceae	Coleosporium	Coleosporium viguierae	viguierae	C. viguierae	Coleosporium viguierae	Coleosporium viguierae		Standley, P. C.	860	1946	Honduras	Francisco Morazán		Mycoportal
5300	Fungi	Basidiomycota	Pucciniomycetes	Pucciniales	Coleosporiaceae	Coleosporium	Coleosporium viguierae	viguierae	C. viguierae	Coleosporium viguierae	Coleosporium viguierae		Standley, P. C.	884	1946	Honduras	Francisco Morazán		Mycoportal
5300	Fungi	Basidiomycota	Pucciniomycetes	Pucciniales	Coleosporiaceae	Coleosporium	Coleosporium viguierae	viguierae	C. viguierae	Coleosporium viguierae	Coleosporium viguierae		Standley, P. C.	1690	1946	Honduras	Francisco Morazán		Mycoportal
5300	Fungi	Basidiomycota	Pucciniomycetes	Pucciniales	Coleosporiaceae	Coleosporium	Coleosporium viguierae	viguierae	C. viguierae	Coleosporium viguierae	Coleosporium viguierae		Standley, P. C.	1888	1946	Honduras	Francisco Morazán		Mycoportal
5333	Fungi	Basidiomycota	Agaricomycetes	Agaricales	Schizophyllaceae	Schizophyllum	Schizophyllum commune	commune	S. commune	Schizophyllum commune	Schizophyllum commune	Cooke, W. B.	Standley, P. C.	1373	1946	Honduras	Francisco Morazán		Mycoportal
5455	Fungi	Ascomycota	Sordariomycetes	Glomerellales	Glomerellaceae	Colletotrichum	Colletotrichum graminicola	graminicola	C. graminicola	Colletotrichum graminicola	Colletotrichum graminicola	Stevenson, J. A.	Standley, P. C.	1061	1946	Honduras	Francisco Morazán		Mycoportal
5644	Fungi	Basidiomycota	Agaricomycetes	Russulales	Stereaceae	Stereum	Stereum sp.	sp.	Stereum sp.	Stereum	Stereum sp.		Standley, P. C. et al.	984a	1946	Honduras	Francisco Morazán		Mycoportal
27353	Fungi	Basidiomycota	Pucciniomycetes	Pucciniales	Coleosporiaceae	Cronartium	Cronartium conigenum	conigenum	C. conigenum	Cronartium conigenum	Cronartium conigenum		Standley, P. C.; Padilla, E. V.	12353	1946	Honduras	Francisco Morazán		Mycoportal
27353	Fungi	Basidiomycota	Pucciniomycetes	Pucciniales	Coleosporiaceae	Cronartium	Cronartium quercuum	quercuum	C. quercuum	Cronartium quercuum	Cronartium quercuum		Standley, P. C.	1060	1946	Honduras	Francisco Morazán	E of El Zamorano, along Rio Yeguare, 850m	Mycoportal
27353	Fungi	Basidiomycota	Pucciniomycetes	Pucciniales	Coleosporiaceae	Cronartium	Cronartium quercuum	quercuum	C. quercuum	Cronartium quercuum	Cronartium quercuum		Standley, P. C.	12353	1946	Honduras	Francisco Morazán	La Montanita, 1500m	Mycoportal
37991	Fungi	Ascomycota	Sordariomycetes	Xylariales	Xylariaceae	Xylaria	Xylaria sp.	sp.	Xylaria sp.	Xylaria	Xylaria sp.		Standley, P. C.	12407	1946	Honduras	Francisco Morazán		Mycoportal
40470	Fungi	Basidiomycota	Agaricomycetes	Hymenochaetales	Hymenochaetaceae	Phellinus	Phellinus gilvus	gilvus	P. gilvus	Phellinus gilvus	Phellinus gilvus	Ponce de León, P.	Standley, P. C.	1374	1946	Honduras	Francisco Morazán		Mycoportal
54961	Fungi	Ascomycota	Sordariomycetes	Phyllachorales	Phyllachoraceae	Phyllachora	Phyllachora acaciae	acaciae	P. acaciae	Phyllachora acaciae	Phyllachora acaciae		Standley, P. C.	270	1946	Honduras	Francisco Morazán		Mycoportal
54961	Fungi	Ascomycota	Sordariomycetes	Phyllachorales	Phyllachoraceae	Phyllachora	Phyllachora boutelouae	boutelouae	P. boutelouae	Phyllachora boutelouae	Phyllachora boutelouae	Stevenson, J. A.	Standley, P. C.	1780	1946	Honduras	Francisco Morazán		Mycoportal	In Mycoportal as "Phyllachora bontelonae"
54961	Fungi	Ascomycota	Sordariomycetes	Phyllachorales	Phyllachoraceae	Phyllachora	Phyllachora panici	panici	P. panici	Phyllachora puncta	Phyllachora panici		Standley, P. C.	1357a	1946	Honduras	Francisco Morazán		Mycoportal
121491	Fungi	Basidiomycota	Agaricomycetes	Corticiales	Corticiaceae	Corticium	Corticium sp.	sp.	Corticium sp.	Corticium	Corticium sp.		Lee, A.	1370	1946	Honduras	Francisco Morazán		Mycoportal
139094	Fungi	Basidiomycota	Agaricomycetes	Agaricales	Clavariaceae	Mucronella	Mucronella sp.	sp.	Mucronella sp.	Mucronella	Mucronella sp.		Lee, A.	13704	1946	Honduras	Francisco Morazán		Mycoportal
169998	Fungi	Basidiomycota	Pucciniomycetes	Pucciniales	Phakopsoraceae	Phakopsora	Phakopsora aurea	aurea	P. aurea	Phakopsora aurea	Phakopsora aurea		Standley, P. C.; Allen, P.; Shank, P.; Padilla, E.	946	1946	Honduras	Francisco Morazán		Mycoportal
190598	Fungi	Basidiomycota	Pucciniomycetes	Pucciniales	Pucciniaceae	Uredo	Uredo cajani	cajani	U. cajani	Uredo cajani	Uredo cajani		Standley, P. C.	1718	1946	Honduras	Francisco Morazán	vicinity of El Zamorano, alt. 780-900 m., 14.016667 -87.033333 +-3036m	Mycoportal
190598	Fungi	Basidiomycota	Pucciniomycetes	Pucciniales	Pucciniaceae	Uredo	Uredo dolichi	dolichi	U. dolichi	Uredo dolichi	Uredo dolichi		Standley, P. C.	1718	1946	Honduras	Francisco Morazán		Mycoportal
203900	Fungi	Basidiomycota	Pucciniomycetes	Pucciniales	Raveneliaceae	Maravalia	Maravalia pressa	pressa	M. pressa	Maravalia pressa	Maravalia pressa		Standley, P. C.	517	1946	Honduras	Francisco Morazán	near La Montanita, alt. 1400 m., 14.027511 -87.331087 +-3036m	Mycoportal
203900	Fungi	Basidiomycota	Pucciniomycetes	Pucciniales	Raveneliaceae	Maravalia	Maravalia pressa	pressa	M. pressa	Uromyces pressus	Maravalia pressa		Standley, P. C.	517	1946	Honduras	Francisco Morazán		Mycoportal
203911	Fungi	Basidiomycota	Pucciniomycetes	Pucciniales	Phragmidiaceae	Gerwasia	Gerwasia rubi	rubi	G. rubi	Gerwasia rubi	Gerwasia rubi		Standley, P. C.; Williams, L. O.	7966	1946	Honduras	Francisco Morazán		Mycoportal
338549	Fungi	Basidiomycota	Pucciniomycetes	Pucciniales	Raveneliaceae	Ravenelia	Ravenelia sp.	sp.	Ravenelia sp.	Ravenelia	Ravenelia sp.		Williams, L. O.; Molina, A. R.	11284	1946	Honduras	Francisco Morazán		Mycoportal
338549	Fungi	Basidiomycota	Pucciniomycetes	Pucciniales	Raveneliaceae	Ravenelia	Ravenelia sp.	sp.	Ravenelia sp.	Ravenelia	Ravenelia sp.		Standley, P. C.		1946	Honduras	Francisco Morazán	el Zamorano, 14.36387 -87.083333 +-5924m.	Mycoportal
338549	Fungi	Basidiomycota	Pucciniomycetes	Pucciniales	Raveneliaceae	Ravenelia	Ravenelia leucaenae	leucaenae	R. leucaenae	Ravenelia leucaenae	Ravenelia leucaenae		Standley, P. C.; Molina, R. A.	2166	1946	Honduras	Francisco Morazán	vicinity of El Zamorano, alt. 780-900 m., 14.016667 -87.033333 +-3036m.	Mycoportal
338549	Fungi	Basidiomycota	Pucciniomycetes	Pucciniales	Raveneliaceae	Ravenelia	Ravenelia leucaenae	leucaenae	R. leucaenae	Ravenelia leucaenae	Ravenelia leucaenae		Standley, P. C.		1946	Honduras	Francisco Morazán	vicinity of El Zamorano, alt. 780-900 m., 14.016667 -87.033333 +-3036m	Mycoportal
338549	Fungi	Basidiomycota	Pucciniomycetes	Pucciniales	Raveneliaceae	Ravenelia	Ravenelia mimosae-albidae	mimosae-albidae	R. mimosae-albidae	Ravenelia mimosae-albidae	Ravenelia mimosae-albidae		Standley, P. C.	1383	1946	Honduras	Francisco Morazán		Mycoportal
338549	Fungi	Basidiomycota	Pucciniomycetes	Pucciniales	Raveneliaceae	Ravenelia	Ravenelia mimosae-sensitivae	mimosae-sensitivae	R. mimosae-sensitivae	Ravenelia mimosae-sensitivae	Ravenelia mimosae-sensitivae		Standley, P. C.		1946	Honduras	Francisco Morazán	Vicinity of El Zamorano, 780-900 m.; 13-14 deg. N, 87-88 deg. W, 14.027511 -87.331087 +-3036m	Mycoportal
338549	Fungi	Basidiomycota	Pucciniomycetes	Pucciniales	Raveneliaceae	Ravenelia	Ravenelia spinulosa	spinulosa	R. spinulosa	Ravenelia spinulosa	Ravenelia spinulosa		Standley, P. C.		1946	Honduras	Francisco Morazán		Mycoportal
338549	Fungi	Basidiomycota	Pucciniomycetes	Pucciniales	Raveneliaceae	Ravenelia	Ravenelia spinulosa	spinulosa	R. spinulosa	Ravenelia spinulosa	Ravenelia spinulosa	Cummins, G. B.	Standley, P. C.	1855	1946	Honduras	Francisco Morazán		Mycoportal
2775127	Fungi	Basidiomycota	Pucciniomycetes	Pucciniales	Pucciniaceae	Baeodromus	Baeodromus eupatorii	eupatorii	B. eupatorii	Baeodromus eupatorii	Baeodromus eupatorii		Standley, P. C.; Williams, L. O.	811	1946	Honduras	Francisco Morazán		Mycoportal
2775127	Fungi	Basidiomycota	Pucciniomycetes	Pucciniales	Pucciniaceae	Baeodromus	Baeodromus eupatorii	eupatorii	B. eupatorii	Baeodromus eupatorii	Baeodromus eupatorii		Standley, P. C.	944	1946	Honduras	Francisco Morazán		Mycoportal
2775130	Fungi	Basidiomycota	Pucciniomycetes	Pucciniales	Pucciniaceae	Cionothrix	Cionothrix praelonga	praelonga	C. praelonga	Cionothrix praelonga	Cionothrix praelonga		Standley, P. C.; Shank, P.; Padilla, V. E.	1845	1946	Honduras	Francisco Morazán		Mycoportal
2775130	Fungi	Basidiomycota	Pucciniomycetes	Pucciniales	Pucciniaceae	Cionothrix	Cionothrix praelonga	praelonga	C. praelonga	Cionothrix praelonga	Cionothrix praelonga		Standley, P. C.	2273	1946	Honduras	Francisco Morazán	vicinity of El Zamorano	Mycoportal
1	Fungi	Ascomycota	Dothideomycetes	Pleosporales	Parodiellaceae	Parodiella	Parodiella perisporioides	perisporioides	P. perisporioides	Parodiella perisporioides	Parodiella perisporioides		Standley, P. C.	365	1946	Honduras	Francisco Morazán	Morazan Dept., El Quebracho, above El Zamorano alt. ca. 950 meters, Quercus sp. & Pinus sp. Forest	Mycoportal
1	Fungi	Ascomycota	Dothideomycetes	Pleosporales	Parodiellaceae	Parodiella	Parodiella perisporioides	perisporioides	P. perisporioides	Parodiella perisporioides	Parodiella perisporioides		Standley, P. C.	2258	1946	Honduras	Francisco Morazán	Morazan Dept., El Zamorano Vicinity alt. 780-900 meters	Mycoportal
5296	Fungi	Basidiomycota	Pucciniomycetes	Pucciniales	Pucciniaceae	Puccinia	Puccinia heterospora	heterospora	P. heterospora	Puccinia heterospora	Puccinia heterospora		Standley, P. C.; Williams, L. O.	1541	1946	Honduras	Francisco Morazán	Quebrada de Santa Clara: near Rio Yeguare	Mycoportal
5296	Fungi	Basidiomycota	Pucciniomycetes	Pucciniales	Pucciniaceae	Puccinia	Puccinia urbaniana	urbaniana	P. urbaniana	Puccinia urbaniana	Puccinia urbaniana		Standley, P. C.; Williams, L. O.	1640	1946	Honduras	Francisco Morazán	Quebrada de Santa Clara: near Rio Yeguare	Mycoportal
5644	Fungi	Basidiomycota	Agaricomycetes	Russulales	Stereaceae	Stereum	Stereum sp.	sp.	Stereum sp.	Stereum	Stereum sp.		Standley, P. C.; Williams, L. O.	1588	1946	Honduras	Francisco Morazán	Quebrada de Santa Clara: near Rio Yeguare	Mycoportal
5644	Fungi	Basidiomycota	Agaricomycetes	Russulales	Stereaceae	Stereum	Stereum sp.	sp.	Stereum sp.	Stereum	Stereum sp.		Standley, P. C.; Williams, L. O.	1592	1946	Honduras	Francisco Morazán	Quebrada de Santa Clara: near Rio Yeguare	Mycoportal
2775207	Fungi	Basidiomycota	Pucciniomycetes	Pucciniales	Crossopsoraceae	Angiopsora	Angiopsora pallescens	pallescens	A. pallescens	Angiopsora pallescens	Angiopsora pallescens		Standley, P. C.; Williams, L. O.	1612	1946	Honduras	Francisco Morazán	Quebrada de Santa Clara: near Rio Yeguare	Mycoportal
5296	Fungi	Basidiomycota	Pucciniomycetes	Pucciniales	Pucciniaceae	Puccinia	Puccinia heterospora	heterospora	P. heterospora	Puccinia heterospora	Puccinia heterospora		Standley, P. C.; Williams, L. O.	661	1946	Honduras	Francisco Morazán	slopes of Cerro de Uyaca, alt. about 1500 m.	Mycoportal
5263	Fungi	Basidiomycota	Pucciniomycetes	Pucciniales	Pucciniaceae	Uromyces	Uromyces appendiculatus	appendiculatus	U. appendiculatus	Uromyces appendiculatus	Uromyces appendiculatus		Standley, P. C.; Padilla, E. V.	917	1946	Honduras	Francisco Morazán	slopes of Cerro de Uyuca, region of El Valle Encantada, alt. 1300-1500 m.	Mycoportal
5333	Fungi	Basidiomycota	Agaricomycetes	Agaricales	Schizophyllaceae	Schizophyllum	Schizophyllum commune	commune	S. commune	Schizophyllum commune	Schizophyllum commune	Cooke, W. B.	Standley, P. C.; Williams, L. O.	59	1946	Honduras	Francisco Morazán	Las Mesas, 900 meters (2952ft)	Mycoportal
367876	Fungi	Basidiomycota	Pucciniomycetes	Pucciniales	Pucciniaceae	Pucciniosira	Pucciniosira pallidula	pallidula	P. pallidula	Pucciniosira pallidula	Pucciniosira pallidula		Standley, P. C.	244	1946	Honduras	Francisco Morazán	Vicinity of El Zamarano, alt. 780-900 m	Mycoportal
5296	Fungi	Basidiomycota	Pucciniomycetes	Pucciniales	Pucciniaceae	Puccinia	Puccinia inaequata	inaequata	P. inaequata	Puccinia inaequata	Puccinia inaequata		Standley, P. C.		1946	Honduras	Francisco Morazán	vicinity of El Zamorano	Mycoportal
338549	Fungi	Basidiomycota	Pucciniomycetes	Pucciniales	Raveneliaceae	Ravenelia	Ravenelia spinulosa	spinulosa	R. spinulosa	Ravenelia spinulosa	Ravenelia spinulosa		Standley, P. C.		1946	Honduras	Francisco Morazán	vicinity of El Zamorano, alt. 780-900 m	Mycoportal
5300	Fungi	Basidiomycota	Pucciniomycetes	Pucciniales	Coleosporiaceae	Coleosporium	Coleosporium ipomoeae	ipomoeae	C. ipomoeae	Coleosporium ipomoeae	Coleosporium ipomoeae		Standley, P. C.	1385	1946	Honduras	Francisco Morazán	vicinity of El Zamoroan, alt. 780-900 m	Mycoportal
1	Fungi	Ascomycota	Dothideomycetes	Pleosporales	Parodiellaceae	Parodiella	Parodiella perisporioides	perisporioides	P. perisporioides	Parodiella perisporioides	Parodiella perisporioides		Standley, P. C.	365	1946	Honduras	Francisco Morazán		Mycoportal
1	Fungi	Ascomycota	Dothideomycetes	Pleosporales	Parodiellaceae	Parodiella	Parodiella perisporioides	perisporioides	P. perisporioides	Parodiella perisporioides	Parodiella perisporioides		Standley, P. C.	2258	1946	Honduras	Francisco Morazán		Mycoportal
5300	Fungi	Basidiomycota	Pucciniomycetes	Pucciniales	Coleosporiaceae	Coleosporium	Coleosporium ipomoeae	ipomoeae	C. ipomoeae	Coleosporium ipomoeae	Coleosporium ipomoeae		Standley, P. C.	878	1946	Honduras	Francisco Morazán		Mycoportal
5357	Fungi	Basidiomycota	Agaricomycetes	Polyporales	Polyporaceae	Lentinus	Lentinus crinitus	crinitus	L. crinitus	Panus crinitus	Lentinus crinitus		Standley, P. C.; Williams, L. O.	22	1946	Honduras	Francisco Morazán		Mycoportal
5357	Fungi	Basidiomycota	Agaricomycetes	Polyporales	Polyporaceae	Lentinus	Lentinus crinitus	crinitus	L. crinitus	Panus crinitus	Lentinus crinitus		Standley, P. C.; Williams, L. O.	60	1946	Honduras	Francisco Morazán		Mycoportal
5357	Fungi	Basidiomycota	Agaricomycetes	Polyporales	Polyporaceae	Lentinus	Lentinus crinitus	crinitus	L. crinitus	Panus crinitus	Lentinus crinitus		Standley, P. C.	1067	1946	Honduras	Francisco Morazán		Mycoportal
5357	Fungi	Basidiomycota	Agaricomycetes	Polyporales	Polyporaceae	Lentinus	Lentinus crinitus	crinitus	L. crinitus	Panus crinitus	Lentinus crinitus		Standley, P. C.	1326	1946	Honduras	Francisco Morazán		Mycoportal
5455	Fungi	Ascomycota	Sordariomycetes	Glomerellales	Glomerellaceae	Colletotrichum	Colletotrichum graminicola	graminicola	C. graminicola	Colletotrichum graminicola	Colletotrichum graminicola		Standley, P. C.	1061	1946	Honduras	Francisco Morazán		Mycoportal
28569	Fungi	Ascomycota	Eurotiomycetes	Eurotiales	Aspergillaceae	Eurotium	Eurotium sp.	sp.	Eurotium sp.	Eurotium	Eurotium sp.		Standley, P. C.	1101	1946	Honduras	Francisco Morazán		Mycoportal
28569	Fungi	Ascomycota	Eurotiomycetes	Eurotiales	Aspergillaceae	Eurotium	Eurotium sp.	sp.	Eurotium sp.	Eurotium	Eurotium sp.		Standley, P. C.	1115	1946	Honduras	Francisco Morazán		Mycoportal
66277	Fungi	Ascomycota	Sordariomycetes	Meliolales	Meliolaceae	Meliola	Meliola sp.	sp.	Meliola sp.	Meliola	Meliola sp.		Standley, P. C.	766	1946	Honduras	Francisco Morazán		Mycoportal
68787	Fungi	Basidiomycota	Agaricomycetes	Boletales	Sclerodermataceae	Scleroderma	Scleroderma sp.	sp.	Scleroderma sp.	Scleroderma	Scleroderma sp.		Standley, P. C.; Williams, L. O.	625	1946	Honduras	Francisco Morazán		Mycoportal
150781	Fungi	Basidiomycota	Agaricomycetes	Boletales	Astraeaceae	Astraeus	Astraeus hygrometricus	hygrometricus	A. hygrometricus	Astraeus hygrometricus	Astraeus hygrometricus		Standley, P. C.	395	1946	Honduras	Francisco Morazán		Mycoportal
5296	Fungi	Basidiomycota	Pucciniomycetes	Pucciniales	Pucciniaceae	Puccinia	Puccinia proba	proba	P. proba	Puccinia proba	Puccinia proba		Standley, P. C.		1946	Honduras			Mycoportal
40470	Fungi	Basidiomycota	Agaricomycetes	Hymenochaetales	Hymenochaetaceae	Phellinus	Phellinus gilvus	gilvus	P. gilvus	Phellinus gilvus	Phellinus gilvus		Standley, P. C.		1946	Honduras			Mycoportal
203911	Fungi	Basidiomycota	Pucciniomycetes	Pucciniales	Phragmidiaceae	Gerwasia	Gerwasia rubi	rubi	G. rubi	Gerwasia rubi	Gerwasia rubi		Standley, P. C.; Williams, L. O.	796	1946	Honduras			Mycoportal
203911	Fungi	Basidiomycota	Pucciniomycetes	Pucciniales	Phragmidiaceae	Gerwasia	Gerwasia rubi	rubi	G. rubi	Gerwasia rubi	Gerwasia rubi		Standley, P. C.; Williams, L. O.	1449	1946	Honduras			Mycoportal
2775207	Fungi	Basidiomycota	Pucciniomycetes	Pucciniales	Crossopsoraceae	Angiopsora	Angiopsora sp.	sp.	Angiopsora sp.	Angiopsora	Angiopsora sp.		Standley, P. C. et al.	946	1946	Honduras			Mycoportal
1	Fungi	Ascomycota	Dothideomycetes	Dothideomycetes family incertae sedis	Perisporiopsidaceae	Parodiopsis	Parodiopsis stevensii	stevensii	P. stevensii	Parodiopsis stevensii	Parodiopsis stevensii	Stevenson, J. A.	Standley, P. C.	7637	1947	Honduras	Atlántida		Mycoportal
5296	Fungi	Basidiomycota	Pucciniomycetes	Pucciniales	Pucciniaceae	Puccinia	Puccinia heliconiae	heliconiae	P. heliconiae	Puccinia heliconiae	Puccinia heliconiae		Standley, P. C.	7645	1947	Honduras	Atlántida	Vicinity of San Alejo, at base of hills south of San Alejo, near Rio San Alejo	Mycoportal
5296	Fungi	Basidiomycota	Pucciniomycetes	Pucciniales	Pucciniaceae	Puccinia	Puccinia huberi	huberi	P. huberi	Puccinia huberi	Puccinia huberi		Standley, P. C.	7863	1947	Honduras	Atlántida	at base of hills south of San Alejo, near Rio San Alejo, 15.35 -87.433333, 150 - 270m	Mycoportal
5296	Fungi	Basidiomycota	Pucciniomycetes	Pucciniales	Pucciniaceae	Puccinia	Puccinia scleriae	scleriae	P. scleriae	Puccinia scleriae	Puccinia scleriae		Standley, P. C.	7925	1947	Honduras	Atlántida	Vicinity of San Alejo, at base of hills S of San Alejo near Rio San Alejo, alt. 150-270 m., 15.35 -87.433333 +-6912m	Mycoportal
5296	Fungi	Basidiomycota	Pucciniomycetes	Pucciniales	Pucciniaceae	Puccinia	Puccinia subcoronata	subcoronata	P. subcoronata	Puccinia subcoronata	Puccinia subcoronata		Standley, P. C.		1947	Honduras	Atlántida	Vicinity of San Alejo, at base of hills S of San Alejo near Rio San Alejo, alt. 150-270 m., 15.35 -87.433333 +-6912m	Mycoportal
5296	Fungi	Basidiomycota	Pucciniomycetes	Pucciniales	Pucciniaceae	Puccinia	Puccinia substriata	substriata	P. substriata	Puccinia substriata	Puccinia substriata		Standley, P. C.	7995	1947	Honduras	Atlántida	Vicinity of San Alejo, at base of hills S of San Alejo near Rio San Alejo, alt. 150-270 m.	Mycoportal
5296	Fungi	Basidiomycota	Pucciniomycetes	Pucciniales	Pucciniaceae	Puccinia	Puccinia urbaniana	urbaniana	P. urbaniana	Puccinia urbaniana	Puccinia urbaniana		Standley, P. C.	7755	1947	Honduras	Atlántida	Vicinity of San Alejo, at base of hills S of San Alejo near Rio San Alejo, alt. 150-270 m	Mycoportal
41247	Fungi	Basidiomycota	Agaricomycetes	Agaricales	Mycenaceae	Mycena	Mycena citricolor	citricolor	M. citricolor	Omphalia flavida	Mycena citricolor	Stevenson, J. A.	Rands, R. D.		1947	Honduras	Atlántida		Mycoportal
203927	Fungi	Basidiomycota	Pucciniomycetes	Pucciniales	Pucciniaceae	Dietelia	Dietelia portoricensis	portoricensis	D. portoricensis	Dietelia portoricensis	Dietelia portoricensis		Standley, P. C.	7711	1947	Honduras	Atlántida	Vicinity of San Alejo, at base of hills S of San Alejo near Rio San Alejo, alt. 150-270 m	Mycoportal
367876	Fungi	Basidiomycota	Pucciniomycetes	Pucciniales	Pucciniaceae	Pucciniosira	Pucciniosira pallidula	pallidula	P. pallidula	Pucciniosira pallidula	Pucciniosira pallidula		Standley, P. C.	7821	1947	Honduras	Atlántida		Mycoportal
367876	Fungi	Basidiomycota	Pucciniomycetes	Pucciniales	Pucciniaceae	Pucciniosira	Pucciniosira pallidula	pallidula	P. pallidula	Pucciniosira pallidula	Pucciniosira pallidula		Standley, P. C.	7821	1947	Honduras	Atlántida	Vicinity of San Alejo, at base of hills south of San Alejo, near Rio San Alejo	Mycoportal
367878	Fungi	Basidiomycota	Pucciniomycetes	Pucciniales	Pucciniaceae	Sphenospora	Sphenospora kevorkianii	kevorkianii	S. kevorkianii	Sphenospora kevorkianii	Sphenospora kevorkianii		Stewart, B. P.	314	1947	Honduras	Atlántida		Mycoportal
5296	Fungi	Basidiomycota	Pucciniomycetes	Pucciniales	Pucciniaceae	Puccinia	Puccinia gouaniae	gouaniae	P. gouaniae	Puccinia gouaniae	Puccinia gouaniae		Standley, P. C.	7676	1947	Honduras	Atlántida	Dept. Atlantida, Vic. San Alejo near Rio San Alejo	Mycoportal
5296	Fungi	Basidiomycota	Pucciniomycetes	Pucciniales	Pucciniaceae	Puccinia	Puccinia huberi	huberi	P. huberi	Puccinia huberi	Puccinia huberi		Standley, P. C.		1947	Honduras	Atlántida	Dept. Attantida: So. of San Alejo near Rio San Alejo	Mycoportal
54961	Fungi	Ascomycota	Sordariomycetes	Phyllachorales	Phyllachoraceae	Phyllachora	Phyllachora scleriae	scleriae	P. scleriae	Phyllachora scleriae	Phyllachora scleriae		Standley, P. C.		1947	Honduras	Atlántida	San Alejo, near Rio San Alejo Base of Hills S. of	Mycoportal
5263	Fungi	Basidiomycota	Pucciniomycetes	Pucciniales	Pucciniaceae	Uromyces	Uromyces hedysari-paniculati	hedysari-paniculati	U. hedysari-paniculati	Uromyces hedysari-paniculati	Uromyces hedysari-paniculati		Standley, P. C.	7695	1947	Honduras	Atlántida	vicinity of San Alejo, alt. 150-270 m., at base of hills south of San Alejo near Rio San Alejo	Mycoportal
5296	Fungi	Basidiomycota	Pucciniomycetes	Pucciniales	Pucciniaceae	Puccinia	Puccinia gouaniae	gouaniae	P. gouaniae	Puccinia gouaniae	Puccinia gouaniae		Standley, P. C.	7676	1947	Honduras	Atlántida	Vicinity of San Alejo, at base of hills south of San Alejo, near Rio San Alejo	Mycoportal
5296	Fungi	Basidiomycota	Pucciniomycetes	Pucciniales	Pucciniaceae	Puccinia	Puccinia scleriae	scleriae	P. scleriae	Puccinia scleriae	Puccinia scleriae		Standley, P. C.	7975a	1947	Honduras	Atlántida	Vicinity of San Alejo, at base of hills south of San Alejo, near Rio San Alejo	Mycoportal
5296	Fungi	Basidiomycota	Pucciniomycetes	Pucciniales	Pucciniaceae	Puccinia	Puccinia substriata	substriata	P. substriata	Puccinia substriata	Puccinia substriata		Standley, P. C.	7995	1947	Honduras	Atlántida	Vicinity of San Alejo, at base of hills south of San Alejo, near Rio San Alejo	Mycoportal
5296	Fungi	Basidiomycota	Pucciniomycetes	Pucciniales	Pucciniaceae	Puccinia	Puccinia urbaniana	urbaniana	P. urbaniana	Puccinia urbaniana	Puccinia urbaniana		Standley, P. C.	7755	1947	Honduras	Atlántida	Vicinity of San Alejo, at base of hills south of San Alejo, near Rio San Alejo	Mycoportal
5644	Fungi	Basidiomycota	Agaricomycetes	Russulales	Stereaceae	Stereum	Stereum sp.	sp.	Stereum sp.	Stereum	Stereum sp.	Standley, P. C.	Standley, P. C.	7865	1947	Honduras	Atlántida	Vicinity of San Alejo, at base of hills south of San Alejo, near Rio San Alejo	Mycoportal
5644	Fungi	Basidiomycota	Agaricomycetes	Russulales	Stereaceae	Stereum	Stereum sp.	sp.	Stereum sp.	Stereum	Stereum sp.		Standley, P. C.	7867	1947	Honduras	Atlántida	Vicinity of San Alejo, at base of hills south of San Alejo, near Rio San Alejo	Mycoportal
5644	Fungi	Basidiomycota	Agaricomycetes	Russulales	Stereaceae	Stereum	Stereum sp.	sp.	Stereum sp.	Stereum	Stereum sp.		Standley, P. C.	7876	1947	Honduras	Atlántida	Vicinity of San Alejo, at base of hills south of San Alejo, near Rio San Alejo	Mycoportal
40470	Fungi	Basidiomycota	Agaricomycetes	Hymenochaetales	Hymenochaetaceae	Phellinus	Phellinus gilvus	gilvus	P. gilvus	Phellinus gilvus	Phellinus gilvus	Ponce de León, P.	Standley, P. C.	7635	1947	Honduras	Atlántida	Vicinity of San Alejo, at base of hills south of San Alejo, near Rio San Alejo	Mycoportal
40470	Fungi	Basidiomycota	Agaricomycetes	Hymenochaetales	Hymenochaetaceae	Phellinus	Phellinus gilvus	gilvus	P. gilvus	Phellinus gilvus	Phellinus gilvus	Ponce de León, P.	Standley, P. C.	7882	1947	Honduras	Atlántida	Vicinity of San Alejo, at base of hills south of San Alejo, near Rio San Alejo	Mycoportal
54961	Fungi	Ascomycota	Sordariomycetes	Phyllachorales	Phyllachoraceae	Phyllachora	Phyllachora scleriae	scleriae	P. scleriae	Phyllachora scleriae	Phyllachora scleriae		Standley, P. C.	7762	1947	Honduras	Atlántida	Vicinity of San Alejo, at base of hills south of San Alejo, near Rio San Alejo	Mycoportal
105767	Fungi	Basidiomycota	Tremellomycetes	Tremellales	Tremellaceae	Tremella	Tremella sp.	sp.	Tremella sp.	Tremella	Tremella sp.		Standley, P. C.	7634	1947	Honduras	Atlántida	Vicinity of San Alejo, at base of hills south of San Alejo, near Rio San Alejo	Mycoportal
105767	Fungi	Basidiomycota	Tremellomycetes	Tremellales	Tremellaceae	Tremella	Tremella sp.	sp.	Tremella sp.	Tremella	Tremella sp.		Standley, P. C.	7984	1947	Honduras	Atlántida	Vicinity of San Alejo, at base of hills south of San Alejo, near Rio San Alejo	Mycoportal
5357	Fungi	Basidiomycota	Agaricomycetes	Polyporales	Polyporaceae	Lentinus	Lentinus badius	badius	L. badius	Panus badius	Lentinus badius		Standley, P. C.	7586	1947	Honduras	Atlántida		Mycoportal
5357	Fungi	Basidiomycota	Agaricomycetes	Polyporales	Polyporaceae	Lentinus	Lentinus crinitus	crinitus	L. crinitus	Panus crinitus	Lentinus crinitus		Standley, P. C.	7633	1947	Honduras	Atlántida		Mycoportal
38807	Fungi	Basidiomycota	Agaricomycetes	Polyporales	Panaceae	Panus	Panus tephroleucus	tephroleucus	P. tephroleucus	Panus siparius	Panus tephroleucus		Standley, P. C.	7998	1947	Honduras	Atlántida		Mycoportal
63205	Fungi	Ascomycota	Sordariomycetes	Xylariales	Amphisphaeriaceae	Pestalotia	Pestalotia sp.	sp.	Pestalotia sp.	Pestalotia	Pestalotia sp.		Standley, P. C.	8009	1947	Honduras	Atlántida		Mycoportal
66277	Fungi	Ascomycota	Sordariomycetes	Meliolales	Meliolaceae	Meliola	Meliola sp.	sp.	Meliola sp.	Meliola	Meliola sp.		Standley, P. C.	7763	1947	Honduras	Atlántida		Mycoportal
81051	Fungi	Basidiomycota	Agaricomycetes	Polyporales	Polyporaceae	Poria	Poria sp.	sp.	Poria sp.	Poria	Poria sp.		Standley, P. C.	7902	1947	Honduras	Atlántida		Mycoportal
5296	Fungi	Basidiomycota	Pucciniomycetes	Pucciniales	Pucciniaceae	Puccinia	Puccinia baccharidis	baccharidis	P. baccharidis	Puccinia baccharidis	Puccinia baccharidis		Standley, P. C.; Chacon, P. J.	5231	1947	Honduras	Comayagua	along Rio Chiquito, vicinity of Comayagua	Mycoportal
1	Fungi	Ascomycota	Sordariomycetes	Phyllachorales	Neopolystigmataceae	Neopolystigma	Neopolystigma pusillum	pusillum	N. pusillum	Polystigma pusillum	Neopolystigma pusillum	Stevenson, J. A.	Standley, P. C.; Chacon, P. J.	5968	1947	Honduras	Comayagua		Mycoportal
5263	Fungi	Basidiomycota	Pucciniomycetes	Pucciniales	Pucciniaceae	Uromyces	Uromyces proeminens	proeminens	U. proeminens	Uromyces proëminens	Uromyces proeminens		Standley, P. C.	5663	1947	Honduras	Comayagua		Mycoportal
5263	Fungi	Basidiomycota	Pucciniomycetes	Pucciniales	Pucciniaceae	Uromyces	Uromyces proeminens	proeminens	U. proeminens	Uromyces proëminens	Uromyces proeminens		Standley, P. C.; Chacon, P. J.	5669	1947	Honduras	Comayagua		Mycoportal
5263	Fungi	Basidiomycota	Pucciniomycetes	Pucciniales	Pucciniaceae	Uromyces	Uromyces proeminens	proeminens	U. proeminens	Uromyces proëminens	Uromyces proeminens		Standley, P. C.	6381	1947	Honduras	Comayagua		Mycoportal
5296	Fungi	Basidiomycota	Pucciniomycetes	Pucciniales	Pucciniaceae	Puccinia	Puccinia delicatula	delicatula	P. delicatula	Puccinia delicatula	Puccinia delicatula		Standley, P. C.; Chacon, P. J.	6269	1947	Honduras	Comayagua		Mycoportal
5296	Fungi	Basidiomycota	Pucciniomycetes	Pucciniales	Pucciniaceae	Puccinia	Puccinia guatemalensis	guatemalensis	P. guatemalensis	Puccinia guatemalensis	Puccinia guatemalensis		Standley, P.C.; Chacon, P. J.	6177	1947	Honduras	Comayagua		Mycoportal
5296	Fungi	Basidiomycota	Pucciniomycetes	Pucciniales	Pucciniaceae	Puccinia	Puccinia lateripes	lateripes	P. lateripes	Puccinia lateripes	Puccinia lateripes		Standley, P.C.; Chacon, P. J.	6675	1947	Honduras	Comayagua		Mycoportal
5296	Fungi	Basidiomycota	Pucciniomycetes	Pucciniales	Pucciniaceae	Puccinia	Puccinia polygoni-amphibii	polygoni-amphibii	P. polygoni-amphibii	Puccinia polygoni-amphibii	Puccinia polygoni-amphibii		Standley, P. C.; Chacon, P. J.	5605	1947	Honduras	Comayagua		Mycoportal
5296	Fungi	Basidiomycota	Pucciniomycetes	Pucciniales	Pucciniaceae	Puccinia	Puccinia polygoni-amphibii	polygoni-amphibii	P. polygoni-amphibii	Puccinia polygoni-amphibii	Puccinia polygoni-amphibii		Standley, P. C.; Chacon, P. J.	6535	1947	Honduras	Comayagua		Mycoportal
5296	Fungi	Basidiomycota	Pucciniomycetes	Pucciniales	Pucciniaceae	Puccinia	Puccinia proba	proba	P. proba	Puccinia proba	Puccinia proba		Standley, P. C.	6177	1947	Honduras	Comayagua		Mycoportal
5296	Fungi	Basidiomycota	Pucciniomycetes	Pucciniales	Pucciniaceae	Puccinia	Puccinia ruelliae	ruelliae	P. ruelliae	Puccinia ruelliae	Puccinia ruelliae		Standley, P. C.; Chacon, P. J.	6675	1947	Honduras	Comayagua		Mycoportal
5296	Fungi	Basidiomycota	Pucciniomycetes	Pucciniales	Pucciniaceae	Puccinia	Puccinia urbaniana	urbaniana	P. urbaniana	Puccinia urbaniana	Puccinia urbaniana		Standley, P. C.		1947	Honduras	Comayagua		Mycoportal
5296	Fungi	Basidiomycota	Pucciniomycetes	Pucciniales	Pucciniaceae	Puccinia	Puccinia urbaniana	urbaniana	P. urbaniana	Puccinia urbaniana	Puccinia urbaniana		Standley, P. C.; Chacon, P. J.	5337	1947	Honduras	Comayagua		Mycoportal
5300	Fungi	Basidiomycota	Pucciniomycetes	Pucciniales	Coleosporiaceae	Coleosporium	Coleosporium elephantopodis	elephantopodis	C. elephantopodis	Coleosporium elephantopodis	Coleosporium elephantopodis		Standley, P. C.; Chacon, P. J.	6388	1947	Honduras	Comayagua		Mycoportal
5333	Fungi	Basidiomycota	Agaricomycetes	Agaricales	Schizophyllaceae	Schizophyllum	Schizophyllum commune	commune	S. commune	Schizophyllum commune	Schizophyllum commune	Cooke, W. B.	Standley, P. C.; Chacon, P. J.	6178	1947	Honduras	Comayagua		Mycoportal
5333	Fungi	Basidiomycota	Agaricomycetes	Agaricales	Schizophyllaceae	Schizophyllum	Schizophyllum commune	commune	S. commune	Schizophyllum commune	Schizophyllum commune	Cooke, W. B.	Standley, P. C.; Chacon, P. J.	6486	1947	Honduras	Comayagua		Mycoportal
54961	Fungi	Ascomycota	Sordariomycetes	Phyllachorales	Phyllachoraceae	Phyllachora	Phyllachora setariicola	setariicola	P. setariicola	Phyllachora heterospora	Phyllachora setariicola		Standley, P. C.; Chacon, P. J.		1947	Honduras	Comayagua		Mycoportal
54961	Fungi	Ascomycota	Sordariomycetes	Phyllachorales	Phyllachoraceae	Phyllachora	Phyllachora setariicola	setariicola	P. setariicola	Phyllachora heterospora	Phyllachora setariicola		Standley, P. C.; Chacon, P. J.	5335	1947	Honduras	Comayagua		Mycoportal
190646	Fungi	Basidiomycota	Pucciniomycetes	Pucciniales	Raveneliaceae	Tranzschelia	Tranzschelia discolor	discolor	T. discolor	Tranzschelia discolor	Tranzschelia discolor		Standley, P. C.; Chacon, P. J.		1947	Honduras	Comayagua		Mycoportal
190646	Fungi	Basidiomycota	Pucciniomycetes	Pucciniales	Raveneliaceae	Tranzschelia	Tranzschelia pruni-spinosae	pruni-spinosae	T. pruni-spinosae	Tranzschelia pruni-spinosae	Tranzschelia pruni-spinosae		Standley, P. C.; Chacon, P. J.	6652	1947	Honduras	Comayagua		Mycoportal
338549	Fungi	Basidiomycota	Pucciniomycetes	Pucciniales	Raveneliaceae	Ravenelia	Ravenelia humphreyana	humphreyana	R. humphreyana	Ravenelia inconspicua	Ravenelia humphreyana		Standley, P. C.; Chacon, P. J.	5625	1947	Honduras	Comayagua		Mycoportal
2775129	Fungi	Basidiomycota	Pucciniomycetes	Pucciniales	Raveneliaceae	Chaconia	Chaconia ingae	ingae	C. ingae	Bitzea ingae	Chaconia ingae		Standley, P. C.; Chacon, P. J.	6499	1947	Honduras	Comayagua		Mycoportal
2775190	Fungi	Basidiomycota	Pucciniomycetes	Pucciniales	Skierkaceae	Skierka	Skierka holwayi	holwayi	S. holwayi	Skierka holwayi	Skierka holwayi		Standley, P. C.; Chacon, P. J.	5624	1947	Honduras	Comayagua		Mycoportal
2775190	Fungi	Basidiomycota	Pucciniomycetes	Pucciniales	Skierkaceae	Skierka	Skierka holwayi	holwayi	S. holwayi	Skierka holwayi	Skierka holwayi	Cummins, G. B.	Standley, P. C.		1947	Honduras	Comayagua		Mycoportal
2898504	Fungi	Ascomycota	Dothideomycetes	Dothideomycetes order incertae sedis	Seuratiaceae	Atichia	Atichia globifera	globifera	A. globifera	Atichia globifera	Atichia globifera	Santesson, R.	Standley, P. C.; Chacon P. J.	6047a	1947	Honduras	Comayagua		Mycoportal
1	Fungi	Ascomycota	Sordariomycetes	Phyllachorales	Neopolystigmataceae	Neopolystigma	Neopolystigma pusillum	pusillum	N. pusillum	Polystigma pusillum	Neopolystigma pusillum	Stevenson, J. A.	Standley, P. C.; Chacon, P. J.		1947	Honduras	Comayagua	Comayagua Vicinity alt. ca. 600 meters	Mycoportal
2775190	Fungi	Basidiomycota	Pucciniomycetes	Pucciniales	Skierkaceae	Skierka	Skierka holwayi	holwayi	S. holwayi	Skierka holwayi	Skierka holwayi	Cummins, G. B.	Standley, P. C.; Chacon, P. J.	5624; 5624	1947	Honduras	Comayagua	Comayagua, Comayagua Dept. About 600 M., vicinity of	Mycoportal
121621	Fungi	Ascomycota	Dothideomycetes	Botryosphaeriales	Phyllostictaceae	Phyllosticta	Phyllosticta mortoni	mortoni	P. mortoni	Phyllosticta mortoni	Phyllosticta mortoni		Standley, P. C.; Chacon, P. J.		1947	Honduras	Comayagua	Comayagua, Comayagua Dept. alt. ca. 600 miles, vicinity of	Mycoportal
169998	Fungi	Basidiomycota	Pucciniomycetes	Pucciniales	Phakopsoraceae	Phakopsora	Phakopsora desmium	desmium	P. desmium	Phakopsora gossypii	Phakopsora desmium	Stevenson, J. A.	Standley, P. C.; Chacon, P. J.		1947	Honduras	Comayagua	Comayagua, Department Comayagua ca. 600 M., vicinity of	Mycoportal
338549	Fungi	Basidiomycota	Pucciniomycetes	Pucciniales	Raveneliaceae	Ravenelia	Ravenelia sp.	sp.	Ravenelia sp.	Ravenelia	Ravenelia sp.		Standley, P. C.; Chacon, P. J.	6118	1947	Honduras	Comayagua	near Siguatepeque	Mycoportal
5296	Fungi	Basidiomycota	Pucciniomycetes	Pucciniales	Pucciniaceae	Puccinia	Puccinia invaginata	invaginata	P. invaginata	Puccinia invaginata	Puccinia invaginata		Standley, P. C.	6546	1947	Honduras	Comayagua	near Siguatepeque	Mycoportal
5296	Fungi	Basidiomycota	Pucciniomycetes	Pucciniales	Pucciniaceae	Puccinia	Puccinia urbaniana	urbaniana	P. urbaniana	Puccinia urbaniana	Puccinia urbaniana		Standley, P. C.	5337	1947	Honduras	Comayagua	Vicinity of Comayagua	Mycoportal
169998	Fungi	Basidiomycota	Pucciniomycetes	Pucciniales	Phakopsoraceae	Phakopsora	Phakopsora desmium	desmium	P. desmium	Phakopsora gossypii	Phakopsora desmium		Standley, P. C.		1947	Honduras	Comayagua	Vicinity of Comayagua	Mycoportal
232316	Fungi	Basidiomycota	Pucciniomycetes	Pucciniales	Raveneliaceae	Prospodium	Prospodium lippiae	lippiae	P. lippiae	Prospodium lippiae	Prospodium lippiae		Standley, P. C.		1947	Honduras	Comayagua	Vicinity of Comayagua	Mycoportal
5296	Fungi	Basidiomycota	Pucciniomycetes	Pucciniales	Pucciniaceae	Puccinia	Puccinia invaginata	invaginata	P. invaginata	Puccinia invaginata	Puccinia invaginata		Standley, P. C.		1947	Honduras	Comayagua	Vicinity of Comayagua	Mycoportal
5296	Fungi	Basidiomycota	Pucciniomycetes	Pucciniales	Pucciniaceae	Puccinia	Puccinia rata	rata	P. rata	Puccinia rata	Puccinia rata		Standley, P. C.	6525	1947	Honduras	Comayagua	near Siguatepeque	Mycoportal
5296	Fungi	Basidiomycota	Pucciniomycetes	Pucciniales	Pucciniaceae	Puccinia	Puccinia polygoni-amphibii	polygoni-amphibii	P. polygoni-amphibii	Puccinia polygoni-amphibii	Puccinia polygoni-amphibii		Standley, P.C.; Chacon, P. J.	6532	1947	Honduras	Comayagua	Siguatepeque, alt. about 1050 m.	Mycoportal
5263	Fungi	Basidiomycota	Pucciniomycetes	Pucciniales	Pucciniaceae	Uromyces	Uromyces euphorbiae	euphorbiae	U. euphorbiae	Uromyces euphorbiae	Uromyces euphorbiae		Standley, P.C.; Chacon, P. J.	5663	1947	Honduras	Comayagua	vicinity of Comayagua, alt. about 600 m.	Mycoportal
5263	Fungi	Basidiomycota	Pucciniomycetes	Pucciniales	Pucciniaceae	Uromyces	Uromyces euphorbiae	euphorbiae	U. euphorbiae	Uromyces euphorbiae	Uromyces euphorbiae		Standley, P.C.; Chacon, P. J.	5669	1947	Honduras	Comayagua	vicinity of Comayagua, alt. about 600 m.	Mycoportal
338549	Fungi	Basidiomycota	Pucciniomycetes	Pucciniales	Raveneliaceae	Ravenelia	Ravenelia humphreyana	humphreyana	R. humphreyana	Ravenelia humphreyana	Ravenelia humphreyana		Standley, P.C.; Chacon, P. J.		1947	Honduras	Comayagua	vicinity of Comayagua, alt. about 600 m.	Mycoportal
5296	Fungi	Basidiomycota	Pucciniomycetes	Pucciniales	Pucciniaceae	Puccinia	Puccinia guatemalensis	guatemalensis	P. guatemalensis	Puccinia guatemalensis	Puccinia guatemalensis		Standley, P.C.; Chacon, P. J.	6910	1947	Honduras	Comayagua	Vicinity of Siguatepeque, alt. 1050 m.	Mycoportal
5263	Fungi	Basidiomycota	Pucciniomycetes	Pucciniales	Pucciniaceae	Uromyces	Uromyces euphorbiae	euphorbiae	U. euphorbiae	Uromyces euphorbiae	Uromyces euphorbiae		Standley, P.C.; Chacon, P. J.	6381	1947	Honduras	Comayagua	vicinity of Siguatepeque, alt. about 1050 m.	Mycoportal
5263	Fungi	Basidiomycota	Pucciniomycetes	Pucciniales	Pucciniaceae	Uromyces	Uromyces hedysari-paniculati	hedysari-paniculati	U. hedysari-paniculati	Uromyces hedysari-paniculati	Uromyces hedysari-paniculati		Standley, P.C.; Chacon, P. J.	6815	1947	Honduras	Comayagua	vicinity of Siguatepeque, alt. about 1050 m.	Mycoportal
5296	Fungi	Basidiomycota	Pucciniomycetes	Pucciniales	Pucciniaceae	Puccinia	Puccinia fumosa	fumosa	P. fumosa	Puccinia fumosa	Puccinia fumosa		Standley, P.C.; Padilla, V. E.	6552	1947	Honduras	Comayagua	vicinity of Siguatepeque, alt. about 1050 m.	Mycoportal
5300	Fungi	Basidiomycota	Pucciniomycetes	Pucciniales	Coleosporiaceae	Coleosporium	Coleosporium vernoniae	vernoniae	C. vernoniae	Coleosporium vernoniae	Coleosporium vernoniae		Standley, P.C.; Chacon, P. J.	6388	1947	Honduras	Comayagua	vicinity of Siguatepeque, alt. about 1050 m.	Mycoportal
2775129	Fungi	Basidiomycota	Pucciniomycetes	Pucciniales	Raveneliaceae	Chaconia	Chaconia ingae	ingae	C. ingae	Chaconia ingae	Chaconia ingae		Standley, P.C.; Chacon, P. J.	6499	1947	Honduras	Comayagua	vicinity of Siguatepeque, alt. about 1050 m.	Mycoportal
5296	Fungi	Basidiomycota	Pucciniomycetes	Pucciniales	Pucciniaceae	Puccinia	Puccinia hydrocotyles	hydrocotyles	P. hydrocotyles	Puccinia hydrocotyles	Puccinia hydrocotyles		Standley, P.C.; Chacon, P. J.	6902	1947	Honduras	Comayagua	vicnity of Siguatepeque, alt. about 1050 m.	Mycoportal
5296	Fungi	Basidiomycota	Pucciniomycetes	Pucciniales	Pucciniaceae	Puccinia	Puccinia hyptidis-mutabilis	hyptidis-mutabilis	P. hyptidis-mutabilis	Puccinia hyptidis-mutabilis	Puccinia hyptidis-mutabilis		Standley, P.C.; Chacon, P. J.	6544	1947	Honduras	Comayagua	vicnity of Siguatepeque, alt. about 1050 m.	Mycoportal
66277	Fungi	Ascomycota	Sordariomycetes	Meliolales	Meliolaceae	Meliola	Meliola ambigua	ambigua	M. ambigua	Meliola ambigua	Meliola ambigua		Standley, P. C.	6076	1947	Honduras	Comayagua		Mycoportal
66277	Fungi	Ascomycota	Sordariomycetes	Meliolales	Meliolaceae	Meliola	Meliola sp.	sp.	Meliola sp.	Meliola	Meliola sp.		Standley, P. C.	6047	1947	Honduras	Comayagua		Mycoportal
5263	Fungi	Basidiomycota	Pucciniomycetes	Pucciniales	Pucciniaceae	Uromyces	Uromyces euphorbiae	euphorbiae	U. euphorbiae	Uromyces euphorbiae	Uromyces euphorbiae		Standley, P.C.; Chacon, P. J.	7107	1947	Honduras	Cortés		Mycoportal
5263	Fungi	Basidiomycota	Pucciniomycetes	Pucciniales	Pucciniaceae	Uromyces	Uromyces proeminens	proeminens	U. proeminens	Uromyces proëminens	Uromyces proeminens		Standley, P. C.	7107	1947	Honduras	Cortés		Mycoportal
5263	Fungi	Basidiomycota	Pucciniomycetes	Pucciniales	Pucciniaceae	Uromyces	Uromyces proeminens	proeminens	U. proeminens	Uromyces proëminens	Uromyces proeminens		Standley, P. C.	7274	1947	Honduras	Cortés		Mycoportal
5263	Fungi	Basidiomycota	Pucciniomycetes	Pucciniales	Pucciniaceae	Uromyces	Uromyces puttemansii	puttemansii	U. puttemansii	Uromyces puttemansii	Uromyces puttemansii		Standley, P. C.	7284	1947	Honduras	Cortés		Mycoportal
5296	Fungi	Basidiomycota	Pucciniomycetes	Pucciniales	Pucciniaceae	Puccinia	Puccinia chaetochloae	chaetochloae	P. chaetochloae	Puccinia chaetochloae	Puccinia chaetochloae		Standley, P.C.; Chacon, P. J.	7284	1947	Honduras	Cortés		Mycoportal
5296	Fungi	Basidiomycota	Pucciniomycetes	Pucciniales	Pucciniaceae	Puccinia	Puccinia heterospora	heterospora	P. heterospora	Puccinia heterospora	Puccinia heterospora		Standley, P.C.; Chacon, P. J.	7158	1947	Honduras	Cortés		Mycoportal
5296	Fungi	Basidiomycota	Pucciniomycetes	Pucciniales	Pucciniaceae	Puccinia	Puccinia heterospora	heterospora	P. heterospora	Puccinia heterospora	Puccinia heterospora		Standley, P. C.; Chacon, P. J.	7158	1947	Honduras	Cortés		Mycoportal
5296	Fungi	Basidiomycota	Pucciniomycetes	Pucciniales	Pucciniaceae	Puccinia	Puccinia inclusa	inclusa	P. inclusa	Puccinia inclusa	Puccinia inclusa		Standley, P.C.; Chacon, P. J.	7256	1947	Honduras	Cortés		Mycoportal
5296	Fungi	Basidiomycota	Pucciniomycetes	Pucciniales	Pucciniaceae	Puccinia	Puccinia laschii	laschii	P. laschii	Puccinia laschii	Puccinia laschii		Standley, P. C.		1947	Honduras	Cortés		Mycoportal
5296	Fungi	Basidiomycota	Pucciniomycetes	Pucciniales	Pucciniaceae	Puccinia	Puccinia lateripes	lateripes	P. lateripes	Puccinia lateripes	Puccinia lateripes		Standley, P.C.; Chacon, P. J.	7283	1947	Honduras	Cortés		Mycoportal
5296	Fungi	Basidiomycota	Pucciniomycetes	Pucciniales	Pucciniaceae	Puccinia	Puccinia noccae	noccae	P. noccae	Puccinia noccae	Puccinia noccae		Standley, P.C.; Chacon, P. J.	7121	1947	Honduras	Cortés		Mycoportal
5296	Fungi	Basidiomycota	Pucciniomycetes	Pucciniales	Pucciniaceae	Puccinia	Puccinia noccae	noccae	P. noccae	Puccinia noccae	Puccinia noccae		Standley, P.C.; Chacon, P. J.	7237	1947	Honduras	Cortés		Mycoportal
5296	Fungi	Basidiomycota	Pucciniomycetes	Pucciniales	Pucciniaceae	Puccinia	Puccinia noccae	noccae	P. noccae	Puccinia noccae	Puccinia noccae		Standley, P. C.; Chacon, P. J.	7121	1947	Honduras	Cortés		Mycoportal
5296	Fungi	Basidiomycota	Pucciniomycetes	Pucciniales	Pucciniaceae	Puccinia	Puccinia noccae	noccae	P. noccae	Puccinia noccae	Puccinia noccae		Standley, P. C.; Chacon, P. J.	7237	1947	Honduras	Cortés		Mycoportal
5296	Fungi	Basidiomycota	Pucciniomycetes	Pucciniales	Pucciniaceae	Puccinia	Puccinia polysora	polysora	P. polysora	Puccinia polysora	Puccinia polysora		Standley, P. C.	7204	1947	Honduras	Cortés		Mycoportal
5296	Fungi	Basidiomycota	Pucciniomycetes	Pucciniales	Pucciniaceae	Puccinia	Puccinia ruelliae	ruelliae	P. ruelliae	Puccinia ruelliae	Puccinia ruelliae		Standley, P. C.; Chacon, P. J.	7283	1947	Honduras	Cortés		Mycoportal
5300	Fungi	Basidiomycota	Pucciniomycetes	Pucciniales	Coleosporiaceae	Coleosporium	Coleosporium viguierae	viguierae	C. viguierae	Coleosporium viguierae	Coleosporium viguierae		Standley, P. C.		1947	Honduras	Cortés		Mycoportal
5300	Fungi	Basidiomycota	Pucciniomycetes	Pucciniales	Coleosporiaceae	Coleosporium	Coleosporium viguierae	viguierae	C. viguierae	Coleosporium viguierae	Coleosporium viguierae		Standley, P. C.; Chacon, P. J.	7258	1947	Honduras	Cortés		Mycoportal
169998	Fungi	Basidiomycota	Pucciniomycetes	Pucciniales	Phakopsoraceae	Phakopsora	Phakopsora compressa	compressa	P. compressa	Phakopsora compressa	Phakopsora compressa		Standley, P.C.; Chacon, P. J.	7109	1947	Honduras	Cortés		Mycoportal
1648183	Fungi	Basidiomycota	Pucciniomycetes	Pucciniales	Phakopsoraceae	Cerotelium	Cerotelium fici	fici	C. fici	Phakopsora nishidana	Cerotelium fici		Standley, P.C.; Chacon, P. J.	7083	1947	Honduras	Cortés		Mycoportal
1648183	Fungi	Basidiomycota	Pucciniomycetes	Pucciniales	Phakopsoraceae	Cerotelium	Cerotelium fici	fici	C. fici	Phakopsora nishidana	Cerotelium fici		Standley, P.C.; Chacon, P. J.	7142	1947	Honduras	Cortés		Mycoportal
100986	Fungi	Ascomycota	Sordariomycetes	Hypocreales	Clavicipitaceae	Aschersonia	Aschersonia aleyrodis	aleyrodis	A. aleyrodis	Aschersonia aleyrodis	Aschersonia aleyrodis	Mains, E. B.	Standley, P. C.; Williams, L. O.; Molina, R. A.; Chacon P. J.		1947	Honduras	Cortés	Nacimiento del Rio Lindo, near Jaral alt. ca. 600 meters dense Wet mixed Forest	Mycoportal
5300	Fungi	Basidiomycota	Pucciniomycetes	Pucciniales	Coleosporiaceae	Coleosporium	Coleosporium viguierae	viguierae	C. viguierae	Coleosporium viguierae	Coleosporium viguierae		Standley, P. C.	7258	1947	Honduras	Cortés	La Lima	Mycoportal
5296	Fungi	Basidiomycota	Pucciniomycetes	Pucciniales	Pucciniaceae	Puccinia	Puccinia lantanae	lantanae	P. lantanae	Puccinia lantanae	Puccinia lantanae		Standley, P.C.; Chacon, P. J.	7267	1947	Honduras	Cortés	vicnity of La Lima, alt. about 30 m.	Mycoportal
100986	Fungi	Ascomycota	Sordariomycetes	Hypocreales	Clavicipitaceae	Aschersonia	Aschersonia sp.	sp.	Aschersonia sp.	Aschersonia	Aschersonia sp.		Standley, P. C.	7071	1947	Honduras	Cortés		Mycoportal
169998	Fungi	Basidiomycota	Pucciniomycetes	Pucciniales	Phakopsoraceae	Phakopsora	Phakopsora compressa	compressa	P. compressa	Angiopsora compressa	Phakopsora compressa		Standley, P. C.; Chacon, P. J.	7109	1947	Honduras	Cortés		Mycoportal
169998	Fungi	Basidiomycota	Pucciniomycetes	Pucciniales	Phakopsoraceae	Phakopsora	Phakopsora compressa	compressa	P. compressa	Phakopsora compressa	Phakopsora compressa		Standley, P. C.	4707	1947	Honduras	El Paraíso	Along a small stream by road 5 km. E of Ojo de Agua, in wet thickets near stream, alt. 700 m.	Mycoportal
5263	Fungi	Basidiomycota	Pucciniomycetes	Pucciniales	Pucciniaceae	Uromyces	Uromyces rhynchosporae	rhynchosporae	U. rhynchosporae	Uromyces rhynchosporae	Uromyces rhynchosporae		Standley, P. C.	4710	1947	Honduras	El Paraíso	along small stream by road 5 km. east of Ojo de Agua, alt. 700 m, coordinates 14.054836 -86.85 +-6536m.	Mycoportal
5296	Fungi	Basidiomycota	Pucciniomycetes	Pucciniales	Pucciniaceae	Puccinia	Puccinia heterospora	heterospora	P. heterospora	Puccinia heterospora	Puccinia heterospora		Standley, P. C.	12087	1947	Honduras	El Paraíso	near Las Casitas, in pine-oak forest, alt. about 900 m. 14.054836 -86.85 +-6536m.	Mycoportal
5300	Fungi	Basidiomycota	Pucciniomycetes	Pucciniales	Coleosporiaceae	Coleosporium	Coleosporium anceps	anceps	C. anceps	Coleosporium anceps	Coleosporium anceps	Dietel & Holw.	Standley, P. C.	12072	1947	Honduras	El Paraíso	near Las Casitas, in pine-oak forest, alt. about 900 m. 14.054836 -86.85 +-6536m.	Mycoportal
5300	Fungi	Basidiomycota	Pucciniomycetes	Pucciniales	Coleosporiaceae	Coleosporium	Coleosporium viguierae	viguierae	C. viguierae	Coleosporium viguierae	Coleosporium viguierae		Standley, P. C.	12072	1947	Honduras	El Paraíso	Near Las Casitas, 900m	Mycoportal
5296	Fungi	Basidiomycota	Pucciniomycetes	Pucciniales	Pucciniaceae	Puccinia	Puccinia lateritia	lateritia	P. lateritia	Puccinia lateritia	Puccinia lateritia		Standley, P. C.; Williams, L. O.		1947	Honduras	El Paraíso	Cumbre, NW of Guinope, along the highway, alt. 1380m	Mycoportal
5263	Fungi	Basidiomycota	Pucciniomycetes	Pucciniales	Pucciniaceae	Uromyces	Uromyces appendiculatus	appendiculatus	U. appendiculatus	Uromyces phaseoli	Uromyces appendiculatus		Standley, P. C.; Williams, L. O.	2148	1947	Honduras	El Paraíso	Cumbre, on the highway leading from Guiniope to Manzaragua	Mycoportal
5296	Fungi	Basidiomycota	Pucciniomycetes	Pucciniales	Pucciniaceae	Puccinia	Puccinia senecionicola	senecionicola	P. senecionicola	Puccinia senecionicola	Puccinia senecionicola		Standley, P. C. et al.	2112	1947	Honduras	El Paraíso	Cumbre, on the highway leading from Guiniope to Manzaragua	Mycoportal
5263	Fungi	Basidiomycota	Pucciniomycetes	Pucciniales	Pucciniaceae	Uromyces	Uromyces appendiculatus	appendiculatus	U. appendiculatus	Uromyces phaseoli	Uromyces appendiculatus	Cummins, G. B.	Standley, P. C.; Williams, L. O.; Molina, R. A.; Padilla, E. V.		1947	Honduras	El Paraíso	Cumbre on the Highway Leading from Guinope to Manzaragua About 1440m., in Pine-oak Forest	Mycoportal
5263	Fungi	Basidiomycota	Pucciniomycetes	Pucciniales	Pucciniaceae	Uromyces	Uromyces rhynchosporae	rhynchosporae	U. rhynchosporae	Uromyces rhynchosporae	Uromyces rhynchosporae	Cummins, G. B.	Standley, P. C.		1947	Honduras	El Paraíso	Ojo de Agua small Stream by road, 5 km. East of	Mycoportal
5263	Fungi	Basidiomycota	Pucciniomycetes	Pucciniales	Pucciniaceae	Uromyces	Uromyces rhynchosporae	rhynchosporae	U. rhynchosporae	Uromyces rhynchosporae	Uromyces rhynchosporae	Cummins, G. B.	Standley P. C.; Williams L. O.; Molina, R. A.; Padilla V. E.		1947	Honduras	El Paraíso	Cumbre Cumbre Northwest of Guinope, along the Highway, 1380 M.	Mycoportal
5296	Fungi	Basidiomycota	Pucciniomycetes	Pucciniales	Pucciniaceae	Puccinia	Puccinia hyptidis-mutabilis	hyptidis-mutabilis	P. hyptidis-mutabilis	Puccinia hyptidis-mutabilis	Puccinia hyptidis-mutabilis		Standley, P. C.; Williams, L. O.	2129	1947	Honduras	El Paraíso		Mycoportal
5296	Fungi	Basidiomycota	Pucciniomycetes	Pucciniales	Pucciniaceae	Puccinia	Puccinia investita	investita	P. investita	Puccinia investita	Puccinia investita		Standley, P. C.; Williams, L. O.	2105	1947	Honduras	El Paraíso		Mycoportal
5296	Fungi	Basidiomycota	Pucciniomycetes	Pucciniales	Pucciniaceae	Puccinia	Puccinia mitrata	mitrata	P. mitrata	Puccinia mitrata	Puccinia mitrata		Standley, P. C.; Williams, L. O.	2113	1947	Honduras	El Paraíso		Mycoportal
5296	Fungi	Basidiomycota	Pucciniomycetes	Pucciniales	Pucciniaceae	Puccinia	Puccinia senecionicola	senecionicola	P. senecionicola	Puccinia senecionicola	Puccinia senecionicola		Standley, P. C.; Williams, L. O.	2112	1947	Honduras	El Paraíso		Mycoportal
5644	Fungi	Basidiomycota	Agaricomycetes	Russulales	Stereaceae	Stereum	Stereum sp.	sp.	Stereum sp.	Stereum	Stereum sp.	Standley, P. C.	Standley, P. C. et al.	2089	1947	Honduras	El Paraíso		Mycoportal
54961	Fungi	Ascomycota	Sordariomycetes	Phyllachorales	Phyllachoraceae	Phyllachora	Phyllachora goyazensis	goyazensis	P. goyazensis	Catacauma goyazense	Phyllachora goyazensis		Standley, P. C.; Williams L. O.		1947	Honduras	El Paraíso		Mycoportal
286114	Fungi	Chytridiomycota	Chytridiomycetes	Synchytriales	Synchytriaceae	Synchytrium	Synchytrium sp.	sp.	Synchytrium sp.	Synchytrium	Synchytrium sp.		Standley, P. C.; et al.		1947	Honduras	El Paraíso		Mycoportal
5296	Fungi	Basidiomycota	Pucciniomycetes	Pucciniales	Pucciniaceae	Puccinia	Puccinia senecionicola	senecionicola	P. senecionicola	Puccinia senecionicola	Puccinia senecionicola		Standley, P. C.		1947	Honduras	El Paraíso	El Paraiso Department: Cumbre on the highway leading from Guinope to Manzaragua	Mycoportal
5263	Fungi	Basidiomycota	Pucciniomycetes	Pucciniales	Pucciniaceae	Uromyces	Uromyces rhynchosporae	rhynchosporae	U. rhynchosporae	Uromyces rhynchosporae	Uromyces rhynchosporae		Standley, P. C.	2057	1947	Honduras	El Paraíso	NW of Guinope, cumbre along the highway	Mycoportal
5296	Fungi	Basidiomycota	Pucciniomycetes	Pucciniales	Pucciniaceae	Puccinia	Puccinia lateritia	lateritia	P. lateritia	Puccinia lateritia	Puccinia lateritia		Standley, P. C. et al.	2018	1947	Honduras	El Paraíso	NW of Guinope, cumbre along the highway	Mycoportal
54961	Fungi	Ascomycota	Sordariomycetes	Phyllachorales	Phyllachoraceae	Phyllachora	Phyllachora goyazensis	goyazensis	P. goyazensis	Catacauma goyazense	Phyllachora goyazensis	Stevenson, J. A.	Standley, P. C. et al.	1974	1947	Honduras	El Paraíso	vicinity of Galeras	Mycoportal
5502	Fungi	Ascomycota	Dothideomycetes	Pleosporales	Pleosporaceae	Curvularia	Curvularia ravenelii	ravenelii	C. ravenelii	Helminthosporium ravenelii	Curvularia ravenelii		Standley, P. C.	4575	1947	Honduras	El Paraíso		Mycoportal
169998	Fungi	Basidiomycota	Pucciniomycetes	Pucciniales	Phakopsoraceae	Phakopsora	Phakopsora compressa	compressa	P. compressa	Angiopsora compressa	Phakopsora compressa		Standley, P. C.	4707	1947	Honduras	El Paraíso		Mycoportal
190598	Fungi	Basidiomycota	Pucciniomycetes	Pucciniales	Pucciniaceae	Uredo	Uredo stenochlaenae	stenochlaenae	U. stenochlaenae	Uredo stenochlaenae	Uredo stenochlaenae		Standley, P. C.	4803	1947	Honduras	Francisco Morazán	Cerro de Uyuco, alt. 1000 m.	Mycoportal
5263	Fungi	Basidiomycota	Pucciniomycetes	Pucciniales	Pucciniaceae	Uromyces	Uromyces cucullatus	cucullatus	U. cucullatus	Uromyces cucullatus	Uromyces cucullatus	Standley, P. C.	Standley, P. C.	1722	1947	Honduras	Francisco Morazán	Vic. of El Samamorana	Mycoportal
27353	Fungi	Basidiomycota	Pucciniomycetes	Pucciniales	Coleosporiaceae	Cronartium	Cronartium quercuum	quercuum	C. quercuum	Cronartium quercuum	Cronartium quercuum		Standley, P. C.	5107	1947	Honduras	Francisco Morazán	Region of Agua Amarilla, above El Zamorano	Mycoportal
5314	Fungi	Basidiomycota	Agaricomycetes	Polyporales	Polyporaceae	Ganoderma	Ganoderma australe	australe	G. australe	Fomes australis	Ganoderma australe		Standley, P. C.		1947	Honduras	Francisco Morazán	Cerro de Uyuca alt. ca. 1600 meters	Mycoportal
5263	Fungi	Basidiomycota	Pucciniomycetes	Pucciniales	Pucciniaceae	Uromyces	Uromyces rhynchosporae	rhynchosporae	U. rhynchosporae	Uromyces rhynchosporae	Uromyces rhynchosporae	Cummins, G. B.	Standley, P. C.; Merrill, E. D.; Williams L. O.; Molina, R. A.		1947	Honduras	Francisco Morazán	Las Mesas near Las Mesas, in Large, Very Grassy Bog, 600 M.	Mycoportal
190598	Fungi	Basidiomycota	Pucciniomycetes	Pucciniales	Pucciniaceae	Uredo	Uredo kyllingae	kyllingae	U. kyllingae	Uredo kyllingae	Uredo kyllingae		Standley, P. C.; Molina, R. A.; Chacon, P. J.		1947	Honduras	Francisco Morazán	Region of Agua Amarilla, above El Zamorano alt. 900-1100 M.	Mycoportal
63265	Fungi	Basidiomycota	Ustilaginomycetes	Ustilaginales	Ustilaginaceae	Sporisorium	Sporisorium cruentum	cruentum	S. cruentum	Sphacelotheca cruenta	Sporisorium cruentum		Standley, P. C.; Padilla, E. V.		1947	Honduras	Francisco Morazán	San Francisco, near El Zamorano About 800 M.	Mycoportal
5263	Fungi	Basidiomycota	Pucciniomycetes	Pucciniales	Pucciniaceae	Uromyces	Uromyces dolicholi	dolicholi	U. dolicholi	Uromyces dolicholi	Uromyces dolicholi		Standley, P. C.	11805	1947	Honduras	Francisco Morazán	El Zamorano	Mycoportal
5296	Fungi	Basidiomycota	Pucciniomycetes	Pucciniales	Pucciniaceae	Puccinia	Puccinia urbaniana	urbaniana	P. urbaniana	Puccinia urbaniana	Puccinia urbaniana		Standley, P. C.	1950	1947	Honduras	Francisco Morazán	El Zamorano	Mycoportal
203911	Fungi	Basidiomycota	Pucciniomycetes	Pucciniales	Phragmidiaceae	Gerwasia	Gerwasia rubi	rubi	G. rubi	Gerwasia rubi	Gerwasia rubi		Standley, P. C.		1947	Honduras	Francisco Morazán	Lower slope of Cerro de Uyuca	Mycoportal
367878	Fungi	Basidiomycota	Pucciniomycetes	Pucciniales	Pucciniaceae	Sphenospora	Sphenospora yurimaguasensis	yurimaguasensis	S. yurimaguasensis	Sphenospora yurimaguasensis	Sphenospora yurimaguasensis		Standley, P. C.; Padilla, E. V.		1947	Honduras	Francisco Morazán	San Francisco, near El Zamorano About 800 M.	Mycoportal
54961	Fungi	Ascomycota	Sordariomycetes	Phyllachorales	Phyllachoraceae	Phyllachora	Phyllachora setariicola	setariicola	P. setariicola	Phyllachora heterospora	Phyllachora setariicola		Standley, P. C.		1947	Honduras	Francisco Morazán	El Zamorano, Morazan Department alt. 780-900 meters, vicinity of	Mycoportal
54961	Fungi	Ascomycota	Sordariomycetes	Phyllachorales	Phyllachoraceae	Phyllachora	Phyllachora paspalicola	paspalicola	P. paspalicola	Phyllachora insularis	Phyllachora paspalicola		Standley, P. C.		1947	Honduras	Francisco Morazán	El Zamorano, Morazan Department alt. 780-900 meters, vicinity of	Mycoportal
5644	Fungi	Basidiomycota	Agaricomycetes	Russulales	Stereaceae	Stereum	Stereum sp.	sp.	Stereum sp.	Stereum	Stereum sp.		Standley, P. C. et al.	5078	1947	Honduras	Francisco Morazán	El Zamorano: above El Zamorano, region of Agua Amarilla	Mycoportal
5121	Fungi	Ascomycota	Leotiomycetes	Helotiales	Erysiphaceae	Erysiphe	Erysiphe euphorbiicola	euphorbiicola	E. euphorbiicola	Microsphaera euphorbiae	Erysiphe euphorbiicola		Standley, P. C.		1947	Honduras	Francisco Morazán		Mycoportal
5263	Fungi	Basidiomycota	Pucciniomycetes	Pucciniales	Pucciniaceae	Uromyces	Uromyces bidenticola	bidenticola	U. bidenticola	Uromyces bidenticola	Uromyces bidenticola		Standley, P. C.	3889	1947	Honduras	Francisco Morazán	vicinity of El Zamorano, alt. 780-900 m.	Mycoportal
5263	Fungi	Basidiomycota	Pucciniomycetes	Pucciniales	Pucciniaceae	Uromyces	Uromyces bidenticola	bidenticola	U. bidenticola	Uromyces bidenticola	Uromyces bidenticola		Standley, P. C.	5165	1947	Honduras	Francisco Morazán		Mycoportal
5263	Fungi	Basidiomycota	Pucciniomycetes	Pucciniales	Pucciniaceae	Uromyces	Uromyces cucullatus	cucullatus	U. cucullatus	Uromyces cucullatus	Uromyces cucullatus		Standley, P. C.	158	1947	Honduras	Francisco Morazán	vicinity of El Zamorano, alt. 780-900 m.	Mycoportal
5263	Fungi	Basidiomycota	Pucciniomycetes	Pucciniales	Pucciniaceae	Uromyces	Uromyces cucullatus	cucullatus	U. cucullatus	Uromyces cucullatus	Uromyces cucullatus		Standley, P. C.	1665	1947	Honduras	Francisco Morazán	vicinity of El Zamorano, alt. 780-900 m.	Mycoportal
5263	Fungi	Basidiomycota	Pucciniomycetes	Pucciniales	Pucciniaceae	Uromyces	Uromyces cucullatus	cucullatus	U. cucullatus	Uromyces cucullatus	Uromyces cucullatus		Standley, P.C.; Padilla, V. E.	1911	1947	Honduras	Francisco Morazán		Mycoportal
5263	Fungi	Basidiomycota	Pucciniomycetes	Pucciniales	Pucciniaceae	Uromyces	Uromyces cucullatus	cucullatus	U. cucullatus	Uromyces cucullatus	Uromyces cucullatus		Standley, P. C.	4052	1947	Honduras	Francisco Morazán	vicinity of El Zamorano, alt. 780-900 m.	Mycoportal
5263	Fungi	Basidiomycota	Pucciniomycetes	Pucciniales	Pucciniaceae	Uromyces	Uromyces cucullatus	cucullatus	U. cucullatus	Uromyces cucullatus	Uromyces cucullatus	Standley, P. C.	Standley, P. C.	4447	1947	Honduras	Francisco Morazán		Mycoportal
5263	Fungi	Basidiomycota	Pucciniomycetes	Pucciniales	Pucciniaceae	Uromyces	Uromyces cucullatus	cucullatus	U. cucullatus	Uromyces cucullatus	Uromyces cucullatus		Standley, P. C.; Williams, L. O.	8048	1947	Honduras	Francisco Morazán		Mycoportal
5263	Fungi	Basidiomycota	Pucciniomycetes	Pucciniales	Pucciniaceae	Uromyces	Uromyces euphorbiae	euphorbiae	U. euphorbiae	Uromyces euphorbiae	Uromyces euphorbiae		Standley, P. C.	3877	1947	Honduras	Francisco Morazán	vicinity of El Zamorano, alt. 780-900 m.	Mycoportal
5263	Fungi	Basidiomycota	Pucciniomycetes	Pucciniales	Pucciniaceae	Uromyces	Uromyces euphorbiae	euphorbiae	U. euphorbiae	Uromyces euphorbiae	Uromyces euphorbiae		Standley, P. C.	3941	1947	Honduras	Francisco Morazán	vicinity of El Zamorano, alt. 780-900 m.	Mycoportal
5263	Fungi	Basidiomycota	Pucciniomycetes	Pucciniales	Pucciniaceae	Uromyces	Uromyces indigoferae	indigoferae	U. indigoferae	Uromyces indigoferae	Uromyces indigoferae		Standley, P. C.	4024	1947	Honduras	Francisco Morazán		Mycoportal
5263	Fungi	Basidiomycota	Pucciniomycetes	Pucciniales	Pucciniaceae	Uromyces	Uromyces setariae-italicae	setariae-italicae	U. setariae-italicae	Uromyces leptodermus	Uromyces setariae-italicae		Standley, P. C.	4014	1947	Honduras	Francisco Morazán		Mycoportal
5263	Fungi	Basidiomycota	Pucciniomycetes	Pucciniales	Pucciniaceae	Uromyces	Uromyces setariae-italicae	setariae-italicae	U. setariae-italicae	Uromyces leptodermus	Uromyces setariae-italicae		Standley, P. C.	3874	1947	Honduras	Francisco Morazán		Mycoportal
5263	Fungi	Basidiomycota	Pucciniomycetes	Pucciniales	Pucciniaceae	Uromyces	Uromyces pianhyensis	pianhyensis	U. pianhyensis	Uromyces pianhyensis	Uromyces pianhyensis		Standley, P. C.	4447	1947	Honduras	Francisco Morazán		Mycoportal
5263	Fungi	Basidiomycota	Pucciniomycetes	Pucciniales	Pucciniaceae	Uromyces	Uromyces proeminens	proeminens	U. proeminens	Uromyces proëminens	Uromyces proeminens		Standley, P. C.	3877	1947	Honduras	Francisco Morazán		Mycoportal
5263	Fungi	Basidiomycota	Pucciniomycetes	Pucciniales	Pucciniaceae	Uromyces	Uromyces proeminens	proeminens	U. proeminens	Uromyces proëminens	Uromyces proeminens		Standley, P. C.	3941	1947	Honduras	Francisco Morazán		Mycoportal
5263	Fungi	Basidiomycota	Pucciniomycetes	Pucciniales	Pucciniaceae	Uromyces	Uromyces setariae-italicae	setariae-italicae	U. setariae-italicae	Uromyces setariae-italicae	Uromyces setariae-italicae		Standley, P. C.	3874	1947	Honduras	Francisco Morazán		Mycoportal
5263	Fungi	Basidiomycota	Pucciniomycetes	Pucciniales	Pucciniaceae	Uromyces	Uromyces setariae-italicae	setariae-italicae	U. setariae-italicae	Uromyces setariae-italicae	Uromyces setariae-italicae		Standley, P. C.	4014	1947	Honduras	Francisco Morazán		Mycoportal
5296	Fungi	Basidiomycota	Pucciniomycetes	Pucciniales	Pucciniaceae	Puccinia	Puccinia baccharidis	baccharidis	P. baccharidis	Puccinia baccharidis	Puccinia baccharidis		Standley, P. C.	4040	1947	Honduras	Francisco Morazán	vicinity of El Zamorano, alt. 780-900 m.	Mycoportal
5296	Fungi	Basidiomycota	Pucciniomycetes	Pucciniales	Pucciniaceae	Puccinia	Puccinia baccharidis	baccharidis	P. baccharidis	Puccinia baccharidis	Puccinia baccharidis		Standley, P. C.	11705	1947	Honduras	Francisco Morazán	vicinity of El Zamorano, alt. 780-900 m.	Mycoportal
5296	Fungi	Basidiomycota	Pucciniomycetes	Pucciniales	Pucciniaceae	Puccinia	Puccinia baccharidis	baccharidis	P. baccharidis	Puccinia baccharidis	Puccinia baccharidis		Standley, P. C.	4040	1947	Honduras	Francisco Morazán	vicinity of El Zamorano, alt. 780-900 m.	Mycoportal
5296	Fungi	Basidiomycota	Pucciniomycetes	Pucciniales	Pucciniaceae	Puccinia	Puccinia baccharidis	baccharidis	P. baccharidis	Puccinia baccharidis	Puccinia baccharidis		Standley, P. C.	11705	1947	Honduras	Francisco Morazán	vicinity of El Zamorano	Mycoportal
5296	Fungi	Basidiomycota	Pucciniomycetes	Pucciniales	Pucciniaceae	Puccinia	Puccinia cannae	cannae	P. cannae	Puccinia cannae	Puccinia cannae		Standley, P. C.	5167	1947	Honduras	Francisco Morazán		Mycoportal
5296	Fungi	Basidiomycota	Pucciniomycetes	Pucciniales	Pucciniaceae	Puccinia	Puccinia cnici-oleracei	cnici-oleracei	P. cnici-oleracei	Puccinia cnici-oleracei	Puccinia cnici-oleracei		Standley, P. C.	1734	1947	Honduras	Francisco Morazán	vicinity of El Zamorano, alt. 780-900 m., 14.016667 -87.033333 +-3036m	Mycoportal
5296	Fungi	Basidiomycota	Pucciniomycetes	Pucciniales	Pucciniaceae	Puccinia	Puccinia cnici-oleracei	cnici-oleracei	P. cnici-oleracei	Puccinia cnici-oleracei	Puccinia cnici-oleracei		Standley, P. C.; Molina, R. A.	3940	1947	Honduras	Francisco Morazán		Mycoportal
5296	Fungi	Basidiomycota	Pucciniomycetes	Pucciniales	Pucciniaceae	Puccinia	Puccinia gouaniae	gouaniae	P. gouaniae	Puccinia gouaniae	Puccinia gouaniae		Standley, P.C.; Padilla, V. E.	1933	1947	Honduras	Francisco Morazán		Mycoportal
5296	Fungi	Basidiomycota	Pucciniomycetes	Pucciniales	Pucciniaceae	Puccinia	Puccinia heterospora	heterospora	P. heterospora	Puccinia heterospora	Puccinia heterospora		Standley, P. C.	3919	1947	Honduras	Francisco Morazán		Mycoportal
5296	Fungi	Basidiomycota	Pucciniomycetes	Pucciniales	Pucciniaceae	Puccinia	Puccinia heterospora	heterospora	P. heterospora	Puccinia heterospora	Puccinia heterospora		Standley, P. C.	11633	1947	Honduras	Francisco Morazán		Mycoportal
5296	Fungi	Basidiomycota	Pucciniomycetes	Pucciniales	Pucciniaceae	Puccinia	Puccinia heterospora	heterospora	P. heterospora	Puccinia heterospora	Puccinia heterospora		Standley, P. C.	11666	1947	Honduras	Francisco Morazán		Mycoportal
5296	Fungi	Basidiomycota	Pucciniomycetes	Pucciniales	Pucciniaceae	Puccinia	Puccinia heterospora	heterospora	P. heterospora	Puccinia heterospora	Puccinia heterospora		Standley, P. C.	3919	1947	Honduras	Francisco Morazán		Mycoportal
5296	Fungi	Basidiomycota	Pucciniomycetes	Pucciniales	Pucciniaceae	Puccinia	Puccinia heterospora	heterospora	P. heterospora	Puccinia heterospora	Puccinia heterospora		Standley, P. C.	11633	1947	Honduras	Francisco Morazán		Mycoportal
5296	Fungi	Basidiomycota	Pucciniomycetes	Pucciniales	Pucciniaceae	Puccinia	Puccinia heterospora	heterospora	P. heterospora	Puccinia heterospora	Puccinia heterospora		Standley, P. C.	11666	1947	Honduras	Francisco Morazán		Mycoportal
5296	Fungi	Basidiomycota	Pucciniomycetes	Pucciniales	Pucciniaceae	Puccinia	Puccinia hyptidis-mutabilis	hyptidis-mutabilis	P. hyptidis-mutabilis	Puccinia hyptidis-mutabilis	Puccinia hyptidis-mutabilis		Standley, P. C.; Molina, R. A.	2399	1947	Honduras	Francisco Morazán		Mycoportal
5296	Fungi	Basidiomycota	Pucciniomycetes	Pucciniales	Pucciniaceae	Puccinia	Puccinia impedita	impedita	P. impedita	Puccinia impedita	Puccinia impedita		Standley, P. C.	3834	1947	Honduras	Francisco Morazán		Mycoportal
5296	Fungi	Basidiomycota	Pucciniomycetes	Pucciniales	Pucciniaceae	Puccinia	Puccinia impedita	impedita	P. impedita	Puccinia impedita	Puccinia impedita		Standley, P. C.	3834	1947	Honduras	Francisco Morazán		Mycoportal
5296	Fungi	Basidiomycota	Pucciniomycetes	Pucciniales	Pucciniaceae	Puccinia	Puccinia inaequata	inaequata	P. inaequata	Puccinia inaequata	Puccinia inaequata		Standley, P. C.	2341	1947	Honduras	Francisco Morazán	Vicinity of El Zamorano, alt. 780-900 m.	Mycoportal
5296	Fungi	Basidiomycota	Pucciniomycetes	Pucciniales	Pucciniaceae	Puccinia	Puccinia investita	investita	P. investita	Puccinia investita	Puccinia investita		Standley, P. C.	11872	1947	Honduras	Francisco Morazán	Piedra Herrada, lower slopes of Cerro de Uyuca, alt. 1500-1650 m.	Mycoportal
5296	Fungi	Basidiomycota	Pucciniomycetes	Pucciniales	Pucciniaceae	Puccinia	Puccinia irregularis	irregularis	P. irregularis	Puccinia irregularis	Puccinia irregularis		Standley, P. C.	4090	1947	Honduras	Francisco Morazán	vicinity of El Zamorano, alt. 780-900 m., 14.016667 -87.033333 +-3036m	Mycoportal
5296	Fungi	Basidiomycota	Pucciniomycetes	Pucciniales	Pucciniaceae	Puccinia	Puccinia lantanae	lantanae	P. lantanae	Puccinia lantanae	Puccinia lantanae		Standley, P. C.	11679	1947	Honduras	Francisco Morazán		Mycoportal
5296	Fungi	Basidiomycota	Pucciniomycetes	Pucciniales	Pucciniaceae	Puccinia	Puccinia lateripes	lateripes	P. lateripes	Puccinia lateripes	Puccinia lateripes		Standley, P. C.	1891	1947	Honduras	Francisco Morazán	vicinity of El Zamorano, alt. 780-900 m., 14.016667 -87.033333 +-3036m.	Mycoportal
5296	Fungi	Basidiomycota	Pucciniomycetes	Pucciniales	Pucciniaceae	Puccinia	Puccinia lateritia	lateritia	P. lateritia	Puccinia lateritia	Puccinia lateritia		Standley, P. C.		1947	Honduras	Francisco Morazán		Mycoportal
5296	Fungi	Basidiomycota	Pucciniomycetes	Pucciniales	Pucciniaceae	Puccinia	Puccinia lateritia	lateritia	P. lateritia	Puccinia lateritia	Puccinia lateritia		Standley, P. C.	11756	1947	Honduras	Francisco Morazán		Mycoportal
5296	Fungi	Basidiomycota	Pucciniomycetes	Pucciniales	Pucciniaceae	Puccinia	Puccinia lateritia	lateritia	P. lateritia	Puccinia lateritia	Puccinia lateritia		Standley, P. C.	12054	1947	Honduras	Francisco Morazán		Mycoportal
5296	Fungi	Basidiomycota	Pucciniomycetes	Pucciniales	Pucciniaceae	Puccinia	Puccinia levis	levis	P. levis	Puccinia levis	Puccinia levis		Standley, P. C.	4099	1947	Honduras	Francisco Morazán		Mycoportal
5296	Fungi	Basidiomycota	Pucciniomycetes	Pucciniales	Pucciniaceae	Puccinia	Puccinia lithospermi	lithospermi	P. lithospermi	Puccinia lithospermi	Puccinia lithospermi		Standley, P. C.	11786	1947	Honduras	Francisco Morazán	vicinity of El Zamorano, alt. 780-900 m.	Mycoportal
5296	Fungi	Basidiomycota	Pucciniomycetes	Pucciniales	Pucciniaceae	Puccinia	Puccinia melampodii	melampodii	P. melampodii	Puccinia melampodii	Puccinia melampodii		Standley, P. C.	3940	1947	Honduras	Francisco Morazán		Mycoportal
5296	Fungi	Basidiomycota	Pucciniomycetes	Pucciniales	Pucciniaceae	Puccinia	Puccinia noccae	noccae	P. noccae	Puccinia noccae	Puccinia noccae		Standley, P. C.	4980	1947	Honduras	Francisco Morazán	vicinity of El Zamorano, alt. 780-900 m.	Mycoportal
5296	Fungi	Basidiomycota	Pucciniomycetes	Pucciniales	Pucciniaceae	Puccinia	Puccinia noccae	noccae	P. noccae	Puccinia noccae	Puccinia noccae		Standley, P. C.	4980	1947	Honduras	Francisco Morazán		Mycoportal
5296	Fungi	Basidiomycota	Pucciniomycetes	Pucciniales	Pucciniaceae	Puccinia	Puccinia oxalidis	oxalidis	P. oxalidis	Puccinia oxalidis	Puccinia oxalidis		Standley, P. C.	3933	1947	Honduras	Francisco Morazán		Mycoportal
5296	Fungi	Basidiomycota	Pucciniomycetes	Pucciniales	Pucciniaceae	Puccinia	Puccinia oxalidis	oxalidis	P. oxalidis	Puccinia oxalidis	Puccinia oxalidis		Standley, P. C.	5201	1947	Honduras	Francisco Morazán		Mycoportal
5296	Fungi	Basidiomycota	Pucciniomycetes	Pucciniales	Pucciniaceae	Puccinia	Puccinia proba	proba	P. proba	Puccinia proba	Puccinia proba		Standley, P. C.	4402	1947	Honduras	Francisco Morazán	vicinity of El Zamorano, alt. 780-900 m.	Mycoportal
5296	Fungi	Basidiomycota	Pucciniomycetes	Pucciniales	Pucciniaceae	Puccinia	Puccinia purpurea	purpurea	P. purpurea	Puccinia purpurea	Puccinia purpurea		Standley, P. C.	3959	1947	Honduras	Francisco Morazán		Mycoportal
5296	Fungi	Basidiomycota	Pucciniomycetes	Pucciniales	Pucciniaceae	Puccinia	Puccinia purpurea	purpurea	P. purpurea	Puccinia purpurea	Puccinia purpurea		Standley, P. C.		1947	Honduras	Francisco Morazán		Mycoportal
5296	Fungi	Basidiomycota	Pucciniomycetes	Pucciniales	Pucciniaceae	Puccinia	Puccinia purpurea	purpurea	P. purpurea	Puccinia purpurea	Puccinia purpurea		Standley, P. C.	1777	1947	Honduras	Francisco Morazán		Mycoportal
5296	Fungi	Basidiomycota	Pucciniomycetes	Pucciniales	Pucciniaceae	Puccinia	Puccinia purpurea	purpurea	P. purpurea	Puccinia purpurea	Puccinia purpurea		Standley, P. C.	3949	1947	Honduras	Francisco Morazán		Mycoportal
5296	Fungi	Basidiomycota	Pucciniomycetes	Pucciniales	Pucciniaceae	Puccinia	Puccinia purpurea	purpurea	P. purpurea	Puccinia purpurea	Puccinia purpurea		Standley, P. C.	3959	1947	Honduras	Francisco Morazán		Mycoportal
5296	Fungi	Basidiomycota	Pucciniomycetes	Pucciniales	Pucciniaceae	Puccinia	Puccinia ruelliae-bourgaei	ruelliae-bourgaei	P. ruelliae-bourgaei	Puccinia ruelliae-bourgaei	Puccinia ruelliae-bourgaei		Standley, P. C.	4089	1947	Honduras	Francisco Morazán		Mycoportal
5296	Fungi	Basidiomycota	Pucciniomycetes	Pucciniales	Pucciniaceae	Puccinia	Puccinia spegazzinii	spegazzinii	P. spegazzinii	Puccinia spegazzinii	Puccinia spegazzinii		Standley, P. C.	4346	1947	Honduras	Francisco Morazán		Mycoportal
5296	Fungi	Basidiomycota	Pucciniomycetes	Pucciniales	Pucciniaceae	Puccinia	Puccinia substriata	substriata	P. substriata	Puccinia substriata	Puccinia substriata		Standley, P. C.	11589	1947	Honduras	Francisco Morazán		Mycoportal
5296	Fungi	Basidiomycota	Pucciniomycetes	Pucciniales	Pucciniaceae	Puccinia	Puccinia subtilipes	subtilipes	P. subtilipes	Puccinia subtilipes	Puccinia subtilipes		Standley, P. C.	3948	1947	Honduras	Francisco Morazán		Mycoportal
5296	Fungi	Basidiomycota	Pucciniomycetes	Pucciniales	Pucciniaceae	Puccinia	Puccinia thaliae	thaliae	P. thaliae	Puccinia thaliae	Puccinia thaliae		Standley, P. C.	5167	1947	Honduras	Francisco Morazán	vicinity of El Zamorano, alt. 780-900 m., 14.016667 -87.033333 +-3036m.	Mycoportal
5300	Fungi	Basidiomycota	Pucciniomycetes	Pucciniales	Coleosporiaceae	Coleosporium	Coleosporium anceps	anceps	C. anceps	Coleosporium anceps	Coleosporium anceps	Dietel & Holw.	Standley, P. C.	11881	1947	Honduras	Francisco Morazán	Piedra Herrada, lower slopes of Cerro de Uyuca, 1500-1650 m.	Mycoportal
5300	Fungi	Basidiomycota	Pucciniomycetes	Pucciniales	Coleosporiaceae	Coleosporium	Coleosporium anceps	anceps	C. anceps	Coleosporium anceps	Coleosporium anceps	Dietel & Holw.	Standley, P. C.	12100	1947	Honduras	Francisco Morazán	Near Rio Yeguare, below El Zamorano, alt. about 750 m., 14.027511 -87.331087 +-3036m.	Mycoportal
5300	Fungi	Basidiomycota	Pucciniomycetes	Pucciniales	Coleosporiaceae	Coleosporium	Coleosporium viguierae	viguierae	C. viguierae	Coleosporium viguierae	Coleosporium viguierae	Dietel & Holw.	Standley, P. C.	1690	1947	Honduras	Francisco Morazán	vicinity of El Zamorano, 14.010942 -87.011437 +-3000m.	Mycoportal
5300	Fungi	Basidiomycota	Pucciniomycetes	Pucciniales	Coleosporiaceae	Coleosporium	Coleosporium viguierae	viguierae	C. viguierae	Coleosporium viguierae	Coleosporium viguierae	Dietel & Holw.	Standley, P. C.	12014	1947	Honduras	Francisco Morazán	Piedra Herrada: lower slopes of Cerro de Uyuca	Mycoportal
5300	Fungi	Basidiomycota	Pucciniomycetes	Pucciniales	Coleosporiaceae	Coleosporium	Coleosporium viguierae	viguierae	C. viguierae	Coleosporium viguierae	Coleosporium viguierae		Standley, P. C.	12100	1947	Honduras	Francisco Morazán	Near Rio Yeguare, below El Zamorano	Mycoportal
5333	Fungi	Basidiomycota	Agaricomycetes	Agaricales	Schizophyllaceae	Schizophyllum	Schizophyllum commune	commune	S. commune	Schizophyllum commune	Schizophyllum commune	Cooke, W. B.	Standley, P. C.	4103	1947	Honduras	Francisco Morazán		Mycoportal
5644	Fungi	Basidiomycota	Agaricomycetes	Russulales	Stereaceae	Stereum	Stereum sp.	sp.	Stereum sp.	Stereum	Stereum sp.		Standley, P. C.	11880	1947	Honduras	Francisco Morazán		Mycoportal
5644	Fungi	Basidiomycota	Agaricomycetes	Russulales	Stereaceae	Stereum	Stereum sp.	sp.	Stereum sp.	Stereum	Stereum sp.		Standley, P. C.	12398	1947	Honduras	Francisco Morazán		Mycoportal
27353	Fungi	Basidiomycota	Pucciniomycetes	Pucciniales	Coleosporiaceae	Cronartium	Cronartium quercuum	quercuum	C. quercuum	Cronartium quercuum	Cronartium quercuum		Standley, P. C.	12279	1947	Honduras	Francisco Morazán	Moraz n, Above El Zamorano, road from Jicarito toward El Pedregal, in pine-oak-regioon, about 875 m.	Mycoportal
27353	Fungi	Basidiomycota	Pucciniomycetes	Pucciniales	Coleosporiaceae	Cronartium	Cronartium quercuum	quercuum	C. quercuum	Cronartium quercuum	Cronartium quercuum		Standley, P. C. et al.	5107	1947	Honduras	Francisco Morazán		Mycoportal
54961	Fungi	Ascomycota	Sordariomycetes	Phyllachorales	Phyllachoraceae	Phyllachora	Phyllachora boutelouae	boutelouae	P. boutelouae	Phyllachora boutelouae	Phyllachora boutelouae	Stevenson, J. A.	Standley, P. C.	3916	1947	Honduras	Francisco Morazán		Mycoportal	In Mycoportal as "Phyllachora bontelonae"
54961	Fungi	Ascomycota	Sordariomycetes	Phyllachorales	Phyllachoraceae	Phyllachora	Phyllachora setariicola	setariicola	P. setariicola	Phyllachora heterospora	Phyllachora setariicola	Stevenson, J. A.	Standley, P. C.	4974	1947	Honduras	Francisco Morazán		Mycoportal
54961	Fungi	Ascomycota	Sordariomycetes	Phyllachorales	Phyllachoraceae	Phyllachora	Phyllachora paspalicola	paspalicola	P. paspalicola	Phyllachora insularis	Phyllachora paspalicola	Stevenson, J. A.	Standley, P. C.	11653	1947	Honduras	Francisco Morazán		Mycoportal
54961	Fungi	Ascomycota	Sordariomycetes	Phyllachorales	Phyllachoraceae	Phyllachora	Phyllachora panici	panici	P. panici	Phyllachora puncta	Phyllachora panici		Standley, P. C.	4926	1947	Honduras	Francisco Morazán		Mycoportal
63265	Fungi	Basidiomycota	Ustilaginomycetes	Ustilaginales	Ustilaginaceae	Sporisorium	Sporisorium cruentum	cruentum	S. cruentum	Sphacelotheca holci	Sporisorium cruentum		Standley, P. C.		1947	Honduras	Francisco Morazán		Mycoportal
63265	Fungi	Basidiomycota	Ustilaginomycetes	Ustilaginales	Ustilaginaceae	Sporisorium	Sporisorium cruentum	cruentum	S. cruentum	Sphacelotheca holci	Sporisorium cruentum		Standley, P. C.	4379	1947	Honduras	Francisco Morazán		Mycoportal
66277	Fungi	Ascomycota	Sordariomycetes	Meliolales	Meliolaceae	Meliola	Meliola smilacis	smilacis	M. smilacis	Meliola smilacis	Meliola smilacis		Standley, P. C.	4912	1947	Honduras	Francisco Morazán		Mycoportal
73163	Fungi	Basidiomycota	Pucciniomycetes	Pucciniales	Pucciniaceae	Aecidium	Aecidium cordiae	cordiae	A. cordiae	Aecidium cordiae	Aecidium cordiae		Standley, P. C.	11637	1947	Honduras	Francisco Morazán	vicinity of El Zamorano	Mycoportal
73163	Fungi	Basidiomycota	Pucciniomycetes	Pucciniales	Pucciniaceae	Aecidium	Aecidium cordiae	cordiae	A. cordiae	Aecidium cordiae	Aecidium cordiae		Standley, P. C.	12277	1947	Honduras	Francisco Morazán	Above El Zamorano, road from Jicarito toward El Pedregal	Mycoportal
73163	Fungi	Basidiomycota	Pucciniomycetes	Pucciniales	Pucciniaceae	Aecidium	Aecidium hispaniolae	hispaniolae	A. hispaniolae	Aecidium hispaniola	Aecidium hispaniolae		Standley, P. C.	11589	1947	Honduras	Francisco Morazán	vicinity of El Zamorano, 14.016667 -87.033333 +-3036m.	Mycoportal
139379	Fungi	Basidiomycota	Agaricomycetes	Hymenochaetales	Hymenochaetaceae	Hymenochaete	Hymenochaete iodina	iodina	H. iodina	Cyclomyces iodinus	Hymenochaete iodina	Carranza, J.	Standley, P. C.	4838	1947	Honduras	Francisco Morazán		Mycoportal
169998	Fungi	Basidiomycota	Pucciniomycetes	Pucciniales	Phakopsoraceae	Phakopsora	Phakopsora aurea	aurea	P. aurea	Phakopsora aurea	Phakopsora aurea		Williams, L. O.	12072	1947	Honduras	Francisco Morazán		Mycoportal
169998	Fungi	Basidiomycota	Pucciniomycetes	Pucciniales	Phakopsoraceae	Phakopsora	Phakopsora meibomiae	meibomiae	P. meibomiae	Phakopsora meibomiae	Phakopsora meibomiae		Standley, P. C.	4046	1947	Honduras	Francisco Morazán	vicinity of El Zamorano, alt. 780-900 m.	Mycoportal
190598	Fungi	Basidiomycota	Pucciniomycetes	Pucciniales	Pucciniaceae	Uredo	Uredo cajani	cajani	U. cajani	Uredo cajani	Uredo cajani		Standley, P.C.; Chacon, P. J.	11805	1947	Honduras	Francisco Morazán		Mycoportal
190598	Fungi	Basidiomycota	Pucciniomycetes	Pucciniales	Pucciniaceae	Uredo	Uredo dolichi	dolichi	U. dolichi	Uredo dolichi	Uredo dolichi		Standley, P. C.	11805	1947	Honduras	Francisco Morazán		Mycoportal
190598	Fungi	Basidiomycota	Pucciniomycetes	Pucciniales	Pucciniaceae	Uredo	Uredo stenochlaenae	stenochlaenae	U. stenochlaenae	Uredo stenochlaenae	Uredo stenochlaenae	Stevenson, J. A.	Standley, P. C.	4803	1947	Honduras	Francisco Morazán		Mycoportal
190598	Fungi	Basidiomycota	Pucciniomycetes	Pucciniales	Pucciniaceae	Uredo	Uredo stenochlaenae	stenochlaenae	U. stenochlaenae	Uredo stenochlaenae	Uredo stenochlaenae	Cummins, G. B.	Standley, P. C.		1947	Honduras	Francisco Morazán		Mycoportal
203911	Fungi	Basidiomycota	Pucciniomycetes	Pucciniales	Phragmidiaceae	Gerwasia	Gerwasia rubi	rubi	G. rubi	Gerwasia rubi	Gerwasia rubi		Standley, P. C.	11947	1947	Honduras	Francisco Morazán	Piedra Herrada, lower slopes of Cerro de Uyuca, alt. 1500-1650 m.	Mycoportal
221067	Fungi	Ascomycota	Dothideomycetes	Botryosphaeriales	Planistromellaceae	Microcyclus	Microcyclus tinctoria	tinctoria	M. tinctoria	Dothidella berkeleyana	Microcyclus tinctoria	Diehl, W. W.; Stevenson, J. A.	Standley Paul C.; Molina R. Antonio; Chacon P. Jaime		1947	Honduras	Francisco Morazán		Mycoportal
221067	Fungi	Ascomycota	Dothideomycetes	Botryosphaeriales	Planistromellaceae	Microcyclus	Microcyclus tinctoria	tinctoria	M. tinctoria	Dothidella berkeleyana	Microcyclus tinctoria	Diehl, W. W.	Standley, P. C. et al.	5111	1947	Honduras	Francisco Morazán		Mycoportal
286114	Fungi	Chytridiomycota	Chytridiomycetes	Synchytriales	Synchytriaceae	Synchytrium	Synchytrium sp.	sp.	Synchytrium sp.	Synchytrium	Synchytrium sp.		Standley, P. C.		1947	Honduras	Francisco Morazán		Mycoportal
286114	Fungi	Chytridiomycota	Chytridiomycetes	Synchytriales	Synchytriaceae	Synchytrium	Synchytrium sp.	sp.	Synchytrium sp.	Synchytrium	Synchytrium sp.		Standley, P. C.		1947	Honduras	Francisco Morazán		Mycoportal
286114	Fungi	Chytridiomycota	Chytridiomycetes	Synchytriales	Synchytriaceae	Synchytrium	Synchytrium sp.	sp.	Synchytrium sp.	Synchytrium	Synchytrium sp.		Standley, P. C.		1947	Honduras	Francisco Morazán		Mycoportal
338549	Fungi	Basidiomycota	Pucciniomycetes	Pucciniales	Raveneliaceae	Ravenelia	Ravenelia spinulosa	spinulosa	R. spinulosa	Ravenelia spinulosa	Ravenelia spinulosa		Standley, P. C.		1947	Honduras	Francisco Morazán		Mycoportal
367876	Fungi	Basidiomycota	Pucciniomycetes	Pucciniales	Pucciniaceae	Pucciniosira	Pucciniosira pallidula	pallidula	P. pallidula	Pucciniosira pallidula	Pucciniosira pallidula		Standley, P. C.	11953	1947	Honduras	Francisco Morazán	Piedra Herrada, lower slopes of Cerro de Uyuca, alt. 1500-1650 m.	Mycoportal
367878	Fungi	Basidiomycota	Pucciniomycetes	Pucciniales	Pucciniaceae	Sphenospora	Sphenospora mera	mera	S. mera	Sphenospora mera	Sphenospora mera		Standley, P. C.; Molina, R. A.	4535	1947	Honduras	Francisco Morazán		Mycoportal
367878	Fungi	Basidiomycota	Pucciniomycetes	Pucciniales	Pucciniaceae	Sphenospora	Sphenospora mera	mera	S. mera	Sphenospora mera	Sphenospora mera		Standley, P. C.		1947	Honduras	Francisco Morazán		Mycoportal
367878	Fungi	Basidiomycota	Pucciniomycetes	Pucciniales	Pucciniaceae	Sphenospora	Sphenospora smilacina	smilacina	S. smilacina	Sphenospora smilacina	Sphenospora smilacina		Standley, P. C.	4357	1947	Honduras	Francisco Morazán	vicinity of El Zamorano, alt. 780-900 m., 14.016667 -87.033333 +-3036m.	Mycoportal
5296	Fungi	Basidiomycota	Pucciniomycetes	Pucciniales	Pucciniaceae	Puccinia	Puccinia angustata	angustata	P. angustata	Puccinia angustata	Puccinia angustata		Standley, P. C.; Molina, R. A.	4233	1947	Honduras	Francisco Morazán	lower slopes of Cerro de Uyuca, alt. 1530-1600 m. 14.019769 -87.074816 +-3036m.	Mycoportal
5296	Fungi	Basidiomycota	Pucciniomycetes	Pucciniales	Pucciniaceae	Puccinia	Puccinia conoclinii	conoclinii	P. conoclinii	Puccinia conoclinii	Puccinia conoclinii		Standley, P. C.; Molina, R. A.	4192	1947	Honduras	Francisco Morazán	lower slopes of Cerro de Uyuca, alt. 1530-1600 m. 14.019769 -87.074816 +-3036m	Mycoportal
5296	Fungi	Basidiomycota	Pucciniomycetes	Pucciniales	Pucciniaceae	Puccinia	Puccinia gentilis	gentilis	P. gentilis	Puccinia gentilis	Puccinia gentilis		Standley, P.C.; Padilla, V. E.	4213	1947	Honduras	Francisco Morazán	lower slopes of Cerro de Uyuca, alt. 1530-1600 m. 14.019769 -87.074816 +-3036m	Mycoportal
5296	Fungi	Basidiomycota	Pucciniomycetes	Pucciniales	Pucciniaceae	Puccinia	Puccinia infrequens	infrequens	P. infrequens	Puccinia infrequens	Puccinia infrequens		Standley, P. C.; Molina, R. A.	4220	1947	Honduras	Francisco Morazán	lower slopes of Cerro de Uyuca, alt. 1530- 1600 m. 14.019769 -87.074816 +-3036m	Mycoportal
5296	Fungi	Basidiomycota	Pucciniomycetes	Pucciniales	Pucciniaceae	Puccinia	Puccinia mitrata	mitrata	P. mitrata	Puccinia mitrata	Puccinia mitrata		Standley, P. C.; Molina, R. A.	4263	1947	Honduras	Francisco Morazán	lower slopes of Cerro de Uyuca, alt. 1530-1600 m., 14.019769 -87.074816	Mycoportal
5296	Fungi	Basidiomycota	Pucciniomycetes	Pucciniales	Pucciniaceae	Puccinia	Puccinia sp.	sp.	Puccinia sp.	Puccinia	Puccinia sp.		Standley, P. C.; Molina R. A.	4213	1947	Honduras	Francisco Morazán	Lower slopes of Cerro de Uyuca, coordinates 14.019769 -87.074816 +-3036m.	Mycoportal
54961	Fungi	Ascomycota	Sordariomycetes	Phyllachorales	Phyllachoraceae	Phyllachora	Phyllachora panici	panici	P. panici	Phyllachora puncta	Phyllachora panici		Standley, P. C.	4193	1947	Honduras	Francisco Morazán	Lower slopes of Cerro de Uyuca, coordinates 14.019769 -87.074816 +-3036m.	Mycoportal
[truncated: 2,346 more rows]

## Sheet: Sheet2
Taxa	# records
Ascomycota	1139
Arthoniomycetes	21
Arthoniales	21
Arthoniaceae	21
Arthonia	1
Arthonia sp.	1
Cryptothecia	2
Cryptothecia striata	1
[truncated: 2,311 more rows]
